# Supplementary material for: SNPs across time and space: population genomic signatures of founder events and epizootics in the House Finch (Haemorhous mexicanus)
Source: Ecol Evol. 2016 Sep 28;6(20):7475–89. doi: 10.1002/ece3.2444 (PMC5513257; doi:10.1002/ece3.2444)
Supplement: Supplementary file 2 [file ECE3-6-7475-s002.xlsx]

## Sheet: Sheet1
Institution	Genus	Species	Number	Subopulation	Regional Population	Time Period	Individual ID	Sex	Country	State	Locality	Date	# Reads (forward and reverse)	Used in Downstream Analyses?	Unique Stacks	Polymorphic Loci	SNPs Found
Auburn	Carpodacus	mexicanus	01-0057	AL	east	post	indiv_70	NA	USA	Alabama	Auburn	2001	831178	Yes	11573	3167	5317
Auburn	Carpodacus	mexicanus	01-0006	AL	east	post	indiv_2	NA	USA	Alabama	Auburn	2001	1262504	Yes	13330	3453	5749
Auburn	Carpodacus	mexicanus	01-0284	AL	east	post	indiv_3	NA	USA	Alabama	Auburn	2001	1094434	Yes	12720	3197	5397
Auburn	Carpodacus	mexicanus	01-0116	AL	east	post	indiv_4	NA	USA	Alabama	Auburn	2001	1146736	Yes	12388	3383	5637
Auburn	Carpodacus	mexicanus	01-0024	AL	east	post	indiv_5	NA	USA	Alabama	Auburn	2001	766906	Yes	11918	3309	5484
Auburn	Carpodacus	mexicanus	01-0171	AL	east	post	indiv_6	NA	USA	Alabama	Auburn	2001	1022580	Yes	22054	4918	8403
Auburn	Carpodacus	mexicanus	5	AL	east	pre	indiv_7	NA	USA	Alabama	Auburn	1995	122424	Yes	6265	1737	2958
Auburn	Carpodacus	mexicanus	9	AL	east	pre	indiv_8	NA	USA	Alabama	Auburn	1995	530260	Yes	10074	2843	4693
Auburn	Carpodacus	mexicanus	211130078	AL	east	pre	indiv_9	NA	USA	Alabama	Auburn	1995	605692	Yes	10707	2945	4868
Auburn	Carpodacus	mexicanus	211130038	AL	east	pre	indiv_10	NA	USA	Alabama	Auburn	1995	245100	Yes	8374	2280	3812
Auburn	Carpodacus	mexicanus	211130036	AL	east	pre	indiv_11	NA	USA	Alabama	Auburn	1995	358770	Yes	9076	2536	4256
Auburn	Carpodacus	mexicanus	211130018	AL	east	pre	indiv_12	NA	USA	Alabama	Auburn	1995	305952	Yes	9142	2618	4397
Auburn	Carpodacus	mexicanus	TP-32	AZ	west	pre	indiv_13	NA	USA	Arizona	Tempe	2011	596000	Yes	11549	3170	5485
Auburn	Carpodacus	mexicanus	TP-21	AZ	west	pre	indiv_14	NA	USA	Arizona	Tempe	2011	652064	Yes	12113	3226	5590
Auburn	Carpodacus	mexicanus	TP-33	AZ	west	pre	indiv_15	NA	USA	Arizona	Tempe	2011	859456	Yes	14643	3758	6748
Auburn	Carpodacus	mexicanus	TP-20	AZ	west	pre	indiv_16	NA	USA	Arizona	Tempe	2011	827036	Yes	11515	3289	5666
Auburn	Carpodacus	mexicanus	TP-18	AZ	west	pre	indiv_17	NA	USA	Arizona	Tempe	2011	760834	Yes	10869	3253	5495
Auburn	Carpodacus	mexicanus	TP-19	AZ	west	pre	indiv_18	NA	USA	Arizona	Tempe	2011	846994	Yes	11711	3213	5529
Auburn	Carpodacus	mexicanus	DX13	CA	west	post	indiv_22	NA	USA	California	Sacramento	2003	197824	Yes	7646	2298	3737
Auburn	Carpodacus	mexicanus	DX2	CA	west	post	indiv_23	NA	USA	California	Sacramento	2003	969074	Yes	12334	3281	5396
Auburn	Carpodacus	mexicanus	DX34	CA	west	post	indiv_24	NA	USA	California	Sacramento	2003	1079562	Yes	13321	3604	6015
Auburn	Carpodacus	mexicanus	DX1	CA	west	post	indiv_25	NA	USA	California	Sacramento	2003	1555046	Yes	34605	8003	13771
Auburn	Carpodacus	mexicanus	DX4	CA	west	post	indiv_26	NA	USA	California	Sacramento	2003	1008598	Yes	19019	4436	7554
Auburn	Carpodacus	mexicanus	DX3	CA	west	post	indiv_27	NA	USA	California	Sacramento	2003	2129054	Yes	54770	12997	22360
ROM	Carpodacus	mexicanus	MKP 658	CA	west	pre	indiv_28	F	USA	California	Los Alamos	1989-04-17	509736	Yes	11137	2916	5015
ROM	Carpodacus	mexicanus	MKP 656	CA	west	pre	indiv_29	M	USA	California	Los Alamos	1989-04-17	210424	Yes	7895	2301	3828
ROM	Carpodacus	mexicanus	MKP 653	CA	west	pre	indiv_30	M	USA	California	Los Alamos	1989-04-17	439162	Yes	10038	3021	5020
ROM	Carpodacus	mexicanus	MKP 654	CA	west	pre	indiv_31	F	USA	California	Los Alamos	1989-04-17	872664	Yes	12327	3228	5440
ROM	Carpodacus	mexicanus	MKP 655	CA	west	pre	indiv_32	M	USA	California	Los Alamos	1989-04-17	354268	Yes	9834	2957	5262
ROM	Carpodacus	mexicanus	MKP 660	CA	west	pre	indiv_33	F	USA	California	Los Alamos	1989-04-17	590698	Yes	11629	3214	5820
UWBM	Carpodacus	cassinii	GAV 302	CC	outgroup	pre	indiv_34	NA	USA	Washington	Ellensburg	1994-03-25	759306	Yes	11351	2907	4927
UWBM	Carpodacus	cassinii	GAV 299	CC	outgroup	pre	indiv_35	NA	USA	Washington	Ellensburg	1994-03-24	559542	Yes	10601	2702	4560
UWBM	Carpodacus	cassinii	JMB 1570	CC	outgroup	pre	indiv_36	NA	USA	Washington	Ellensburg	1994-03-24	61876	No
ROM	Carpodacus	mexicanus	MKP 740	CO	west	pre	indiv_37	F	USA	Colorado	Boulder	1989-04-23	500444	Yes	9373	2495	4174
ROM	Carpodacus	mexicanus	MKP 747	CO	west	pre	indiv_38	F	USA	Colorado	Boulder	1989-04-24	502434	Yes	9356	2429	4044
ROM	Carpodacus	mexicanus	MKP 744	CO	west	pre	indiv_39	M	USA	Colorado	Boulder	1989-04-24	177376	Yes	7392	2155	3590
ROM	Carpodacus	mexicanus	MKP 746	CO	west	pre	indiv_40	M	USA	Colorado	Boulder	1989-04-24	706718	Yes	11553	3248	5353
ROM	Carpodacus	mexicanus	MKP 741	CO	west	pre	indiv_41	M	USA	Colorado	Boulder	1989-04-23	718724	Yes	11911	3614	6907
ROM	Carpodacus	mexicanus	MKP 742	CO	west	pre	indiv_42	M	USA	Colorado	Boulder	1989-04-24	384170	Yes	11229	3051	5083
UWBM	Carpodacus	purpureus	EVL 288	CP	outgroup	pre	indiv_43	NA	USA	Canada	Newfoundland	N/A	547184	Yes	11253	2898	4794
UWBM	Carpodacus	purpureus	SAR 6975	CP	outgroup	pre	indiv_44	NA	USA	Washington	Venersborg	1995-06-02	400470	Yes	9589	1785	2646
UWBM	Carpodacus	purpureus	GKD 14	CP	outgroup	pre	indiv_138	NA	USA	Washington	Grayland	1998-09-21	44104	No
UMMZ	Carpodacus	mexicanus	231677	GU	griscomi	pre	indiv_49	M	Mexico	Guerrero	Chilpancingo	1991-06-18	328452	Yes	8902	2151	3526
UMMZ	Carpodacus	mexicanus	231518	GU	griscomi	pre	indiv_50	F	Mexico	Guerrero	Chilpancingo	1991-06-18	633950	Yes	10826	2456	4106
UMMZ	Carpodacus	mexicanus	231498	GU	griscomi	pre	indiv_51	M	Mexico	Guerrero	Chilpancingo	1990-12-03	525684	Yes	10358	2519	4363
UMMZ	Carpodacus	mexicanus	231515	GU	griscomi	pre	indiv_52	F	Mexico	Guerrero	Chilpancingo	1991-06-18	740908	Yes	11908	2654	4561
UMMZ	Carpodacus	mexicanus	231517	GU	griscomi	pre	indiv_53	F	Mexico	Guerrero	Chilpancingo	1991-06-18	4506	No
UMMZ	Carpodacus	mexicanus	231526	GU	griscomi	pre	indiv_54	M	Mexico	Guerrero	Chilpancingo	1991-06-18	123454	Yes	7199	1490	2424
ROM	Carpodacus	mexicanus	AJB 5717	HK	hawaii	pre	indiv_55	M	USA	Hawaii	Lihu'ue Airport, Kauai	1991-08-01	1254680	Yes	17816	3860	6505
ROM	Carpodacus	mexicanus	AJB 5719	HK	hawaii	pre	indiv_56	F	USA	Hawaii	Lihu'ue Airport, Kauai	1991-08-01	910930	Yes	16391	3539	6014
ROM	Carpodacus	mexicanus	AJB 5716	HK	hawaii	pre	indiv_57	M	USA	Hawaii	Lihu'ue Airport, Kauai	1991-08-01	345632	Yes	9249	2581	4328
ROM	Carpodacus	mexicanus	AJB 5718	HK	hawaii	pre	indiv_58	F	USA	Hawaii	Lihu'ue Airport, Kauai	1991-08-01	86702	No
ROM	Carpodacus	mexicanus	AJB 5721	HK	hawaii	pre	indiv_59	M	USA	Hawaii	Lihu'ue Airport, Kauai	1991-08-01	6994	No
ROM	Carpodacus	mexicanus	AJB 5722	HK	hawaii	pre	indiv_60	M	USA	Hawaii	Lihu'ue Airport, Kauai	1991-08-01	106	No
ROM	Carpodacus	mexicanus	AJB 5706	HM	hawaii	pre	indiv_61	M	USA	Hawaii	Polipoli, Spring State Rec Area, near Keokea, Maui	1991-07-30	7496	No
ROM	Carpodacus	mexicanus	AJB 5703	HM	hawaii	pre	indiv_62	M	USA	Hawaii	Polipoli, Spring State Rec Area, near Keokea, Maui	1991-07-30	351522	Yes	9762	2714	4874
ROM	Carpodacus	mexicanus	AJB 5709	HM	hawaii	pre	indiv_63	F	USA	Hawaii	Polipoli, Spring State Rec Area, near Keokea, Maui	1991-07-30	79178	No
ROM	Carpodacus	mexicanus	AJB 5708	HM	hawaii	pre	indiv_64	M	USA	Hawaii	Polipoli, Spring State Rec Area, near Keokea, Maui	1991-07-30	159298	Yes	8341	1915	3247
ROM	Carpodacus	mexicanus	AJB 5702	HM	hawaii	pre	indiv_65	M	USA	Hawaii	Polipoli, Spring State Rec Area, near Keokea, Maui	1991-07-30	156124	Yes	8143	1788	3035
ROM	Carpodacus	mexicanus	AJB 5710	HM	hawaii	pre	indiv_66	M	USA	Hawaii	Polipoli, Spring State Rec Area, near Keokea, Maui	1991-07-30	11838	No
ROM	Carpodacus	mexicanus	AJB 5658	HO	hawaii	pre	indiv_67	F	USA	Hawaii	Waimanola, Oahu	1991-07-26	440520	Yes	11747	2610	4855
ROM	Carpodacus	mexicanus	AJB 5656	HO	hawaii	pre	indiv_68	F	USA	Hawaii	Waimanola, Oahu	1991-07-26	807836	Yes	20443	4371	7441
ROM	Carpodacus	mexicanus	AJB 5655	HO	hawaii	pre	indiv_69	M	USA	Hawaii	Waimanola, Oahu	1991-07-26	360836	Yes	9331	2572	4393
ROM	Carpodacus	mexicanus	AJB 5654	HO	hawaii	pre	indiv_1	M	USA	Hawaii	Waimanola, Oahu	1991-07-26	525052	Yes	9931	2649	4426
ROM	Carpodacus	mexicanus	AJB 5661	HO	hawaii	pre	indiv_71	M	USA	Hawaii	Waimanola, Oahu	1991-07-26	711454	Yes	11040	2961	4996
ROM	Carpodacus	mexicanus	AJB 5659	HO	hawaii	pre	indiv_72	M	USA	Hawaii	Waimanola, Oahu	1991-07-26	450970	Yes	9878	2666	4437
ROM	Carpodacus	mexicanus	MKP 1043	ME	east	pre	indiv_82	F	USA	Maine	South of Gorham	1991-04-24	656500	Yes	11111	2236	3987
ROM	Carpodacus	mexicanus	MKP 1033	ME	east	pre	indiv_83	M	USA	Maine	South of Gorham	1991-04-24	799664	Yes	12193	3375	6179
ROM	Carpodacus	mexicanus	MKP 1034	ME	east	pre	indiv_84	M	USA	Maine	South of Gorham	1991-04-24	708016	Yes	11665	3148	5624
ROM	Carpodacus	mexicanus	MKP 1036	ME	east	pre	indiv_85	M	USA	Maine	South of Gorham	1991-04-24	657064	Yes	11333	3150	5343
ROM	Carpodacus	mexicanus	MKP 1037	ME	east	pre	indiv_86	M	USA	Maine	South of Gorham	1991-04-24	603500	Yes	10985	3081	5480
ROM	Carpodacus	mexicanus	MKP 1044	ME	east	pre	indiv_87	F	USA	Maine	South of Gorham	1991-04-24	952040	Yes	12778	3255	5895
ROM	Carpodacus	mexicanus	MKP 1275	NM	west	pre	indiv_88	F	USA	New Mexico	Santa Fe	1991-09-13	260004	Yes	6643	1802	3625
ROM	Carpodacus	mexicanus	MKP 1274	NM	west	pre	indiv_89	F	USA	New Mexico	Santa Fe	1991-09-13	284648	Yes	7036	1759	3140
ROM	Carpodacus	mexicanus	MKP 1272	NM	west	pre	indiv_90	M	USA	New Mexico	Santa Fe	1991-09-13	484676	Yes	10864	3005	5533
ROM	Carpodacus	mexicanus	MKP 1278	NM	west	pre	indiv_91	M	USA	New Mexico	Santa Fe	1991-09-13	1055666	Yes	13236	3777	6356
ROM	Carpodacus	mexicanus	MKP 1270	NM	west	pre	indiv_92	F	USA	New Mexico	Santa Fe	1991-09-13	699072	Yes	10713	2959	5199
ROM	Carpodacus	mexicanus	MKP 1277	NM	west	pre	indiv_93	M	USA	New Mexico	Santa Fe	1991-09-13	691046	Yes	11041	3268	5668
UNLV	Carpodacus	mexicanus	10254	NV	west	pre	indiv_94	M	USA	Nevada	Blue Diamond 9.5 mi S, Wilson's Tank	2000-12-27	608724	Yes	11632	2953	5146
UNLV	Carpodacus	mexicanus	9816	NV	west	pre	indiv_95	M	USA	Nevada	Spring Mts., Trough Spring	2001-07-06	769366	Yes	10937	2914	4903
UNLV	Carpodacus	mexicanus	10437	NV	west	pre	indiv_96	M	USA	Nevada	Spring Mts., Trough Spring	2001-05-10	1018030	Yes	12726	2959	5841
UNLV	Carpodacus	mexicanus	10128	NV	west	pre	indiv_97	F	USA	Nevada	Blue Diamond 9.5 mi S, Wilson's Tank	2000-12-27	666870	Yes	10046	2497	4659
UNLV	Carpodacus	mexicanus	9998	NV	west	pre	indiv_98	M	USA	Nevada	Goodsprings 6 mi NW, Wilson Pass	2001-04-26	508812	Yes	10847	3103	5531
UNLV	Carpodacus	mexicanus	10309	NV	west	pre	indiv_99	F	USA	Nevada	Goodsprings 4 mi NW, Bluejay Mine area	2001-04-26	501780	Yes	10295	2850	4780
Auburn	Carpodacus	mexicanus	NY28	NY	east	post	indiv_100	NA	USA	New York	Mattituck, Long Is	2003	1362844	Yes	14697	3686	6155
Auburn	Carpodacus	mexicanus	NY29	NY	east	post	indiv_101	NA	USA	New York	Mattituck, Long Is	2003	257838	Yes	9624	2348	3919
Auburn	Carpodacus	mexicanus	NY21	NY	east	post	indiv_102	NA	USA	New York	Mattituck, Long Is	2003	44412	No
Auburn	Carpodacus	mexicanus	NY18	NY	east	post	indiv_103	NA	USA	New York	Mattituck, Long Is	2003	2294020	Yes	69994	14779	25515
Auburn	Carpodacus	mexicanus	NY30	NY	east	post	indiv_104	NA	USA	New York	Mattituck, Long Is	2003	312326	Yes	9568	2565	4302
Auburn	Carpodacus	mexicanus	NY27	NY	east	post	indiv_105	NA	USA	New York	Mattituck, Long Is	2003	63714	No
ROM	Carpodacus	mexicanus	MKP 944	NY	east	pre	indiv_106	M	USA	New York	Mattituck, Long Is	1990-05-08	532014	Yes	11107	2689	4506
ROM	Carpodacus	mexicanus	MKP 947	NY	east	pre	indiv_107	M	USA	New York	Mattituck, Long Is	1990-05-08	1358898	Yes	31452	7205	12779
ROM	Carpodacus	mexicanus	MKP 954	NY	east	pre	indiv_108	M	USA	New York	Mattituck, Long Is	1990-05-08	243668	Yes	8486	2354	3991
ROM	Carpodacus	mexicanus	MKP 941	NY	east	pre	indiv_109	M	USA	New York	Mattituck, Long Is	1990-05-08	621294	Yes	11317	3022	5023
ROM	Carpodacus	mexicanus	MKP 955	NY	east	pre	indiv_110	M	USA	New York	Mattituck, Long Is	1990-05-08	718430	Yes	10882	2972	5121
ROM	Carpodacus	mexicanus	MKP 953	NY	east	pre	indiv_111	F	USA	New York	Mattituck, Long Is	1990-05-08	415854	Yes	10726	2833	4854
ROM	Carpodacus	mexicanus	MKP 815	OH	east	pre	indiv_112	M	USA	Ohio	Cleveland	1990-03-09	636076	Yes	9673	2636	4389
ROM	Carpodacus	mexicanus	MKP 817	OH	east	pre	indiv_113	M	USA	Ohio	Cleveland	1990-03-09	484200	Yes	8803	2018	3717
ROM	Carpodacus	mexicanus	MKP 821	OH	east	pre	indiv_114	M	USA	Ohio	Cleveland	1990-03-09	600576	Yes	9485	2202	4133
ROM	Carpodacus	mexicanus	MKP 829	OH	east	pre	indiv_115	M	USA	Ohio	Cleveland	1990-03-09	812930	Yes	12416	3317	5801
ROM	Carpodacus	mexicanus	MKP 818	OH	east	pre	indiv_116	M	USA	Ohio	Cleveland	1990-03-09	769982	Yes	13047	3415	6122
ROM	Carpodacus	mexicanus	MKP 820	OH	east	pre	indiv_117	M	USA	Ohio	Cleveland	1990-03-09	805490	Yes	11987	3422	6105
Auburn	Carpodacus	mexicanus	ON04	ON	east	post	indiv_118	NA	Canada	Ontario	St Catharines	2003	850592	Yes	12088	3267	5487
Auburn	Carpodacus	mexicanus	ON05	ON	east	post	indiv_119	NA	Canada	Ontario	St Catharines	2003	1481898	Yes	15082	3717	6197
Auburn	Carpodacus	mexicanus	ON06	ON	east	post	indiv_120	NA	Canada	Ontario	St Catharines	2003	1240102	Yes	14479	3759	6336
Auburn	Carpodacus	mexicanus	ON03	ON	east	post	indiv_121	NA	Canada	Ontario	St Catharines	2003	142490	No*	7970	1856	3140
Auburn	Carpodacus	mexicanus	ON02	ON	east	post	indiv_122	NA	Canada	Ontario	St Catharines	2003	1244988	Yes	15212	3551	5900
Auburn	Carpodacus	mexicanus	ON01	ON	east	post	indiv_123	NA	Canada	Ontario	St Catharines	2003	1092040	Yes	14035	3477	5733
ROM	Carpodacus	mexicanus	DRK 29	ON	east	pre	indiv_124	F	Canada	Ontario	St Catharines	1985-02-01	852064	Yes	22744	5011	8634
ROM	Carpodacus	mexicanus	DRK 17	ON	east	pre	indiv_125	M	Canada	Ontario	St Catharines	1994-02-09	1191750	Yes	13139	3434	5831
ROM	Carpodacus	mexicanus	DRK 33	ON	east	pre	indiv_126	F	Canada	Ontario	St Catharines	1984-02-03	1305554	Yes	15052	3360	5424
ROM	Carpodacus	mexicanus	DRK 31	ON	east	pre	indiv_127	F	Canada	Ontario	St Catharines	1984-02-01	1410642	Yes	15661	3607	6047
ROM	Carpodacus	mexicanus	DRK 35	ON	east	pre	indiv_128	F	Canada	Ontario	St Catharines	1984-02-03	139504	Yes	7759	1680	2844
ROM	Carpodacus	mexicanus	DRK 34	ON	east	pre	indiv_129	F	Canada	Ontario	St Catharines	1984-03-02	775404	Yes	13889	3113	5180
ROM	Carpodacus	mexicanus	MKP 1241	TX	west	pre	indiv_130	F	USA	Texas	San Angelo	1991-09-10	587508	Yes	11948	3052	5360
ROM	Carpodacus	mexicanus	MKP 1248	TX	west	pre	indiv_131	F	USA	Texas	San Angelo	1991-09-10	287214	Yes	8063	2115	3561
ROM	Carpodacus	mexicanus	MKP 1244	TX	west	pre	indiv_132	F	USA	Texas	San Angelo	1991-09-10	1026236	Yes	14456	3047	5836
ROM	Carpodacus	mexicanus	MKP 1249	TX	west	pre	indiv_133	F	USA	Texas	San Angelo	1991-09-10	150000	Yes	5131	1357	2397
ROM	Carpodacus	mexicanus	MKP 1240	TX	west	pre	indiv_134	M	USA	Texas	San Angelo	1991-09-10	614682	Yes	11091	3203	5287
ROM	Carpodacus	mexicanus	MKP 1250	TX	west	pre	indiv_135	F	USA	Texas	San Angelo	1991-09-10	767108	Yes	12076	3352	5913
UWBM	Carpodacus	mexicanus	HEW 10	WA	west	pre	indiv_136	F	USA	Washington	Enumclaw	1999-11-07	613888	Yes	11536	2951	5212
UWBM	Carpodacus	mexicanus	LNS 11	WA	west	pre	indiv_137	M	USA	Washington	Enumclaw	1999-11-07	571644	Yes	9935	2609	4287
UWBM	Carpodacus	mexicanus	DRF 044	WA	west	pre	indiv_45	M	USA	Washington	Enumclaw	2001-03-26	792116	Yes	12660	3678	6859
UWBM	Carpodacus	mexicanus	MNP 11	WA	west	pre	indiv_139	M	USA	Washington	Enumclaw	1999-11-07	707566	Yes	11913	3225	5892
UWBM	Carpodacus	mexicanus	DRF 045	WA	west	pre	indiv_140	M	USA	Washington	Enumclaw	2001-03-26	1013970	Yes	13043	3458	5838
UWBM	Carpodacus	mexicanus	GKD 21	WA	west	pre	indiv_141	M	USA	Washington	Renton	1997-12-02	46094	No
											Means:		637322		12699.6	3217.23	5533.57
