# Supplementary material for: SNPs across time and space: population genomic signatures of founder events and epizootics in the House Finch (Haemorhous mexicanus)
Source: Ecol Evol. 2016 Sep 28;6(20):7475–89. doi: 10.1002/ece3.2444 (PMC5513257; doi:10.1002/ece3.2444)
Supplement: Supplementary file 3 [file ECE3-6-7475-s003.xlsx]

## Sheet: Sheet1
All Individuals
K	Reps	Mean LnP(K)	Stdev LnP(K)	Ln'(K)	|Ln''(K)|	Delta K
1	4	-47382.4	0.05	—	—	—
2	4	-40925.2	1.7	6457.23	5439.02	3199.43
3	4	-39906.9	1080.33	1018.2	1190.1	1.10161
4	4	-40078.8	266.429	-171.9	3671.97	13.7822
5	4	-43922.7	6625.63	-3843.88	7642.73	1.15351
6	4	-40123.9	139.03	3798.85	16902	121.571
7	4	-53227	21611.1	-13103.1	17295.2	0.80029
8	4	-49035	8460.71	4192.02	—	—
frontalis Individuals
K	Reps	Mean LnP(K)	Stdev LnP(K)	Ln'(K)	|Ln''(K)|	Delta K
1	4	-35959.1	0.2	—	—	—
2	4	-49322.8	14373.5	-13363.7	27728.3	1.92913
3	4	-34958.2	28.8809	14364.6	14355	497.039
4	4	-34948.6	30.749	9.625	465.35	15.1338
5	4	-35404.3	101.474	-455.725	595.325	5.86675
6	4	-35264.7	59.7823	139.6	467.3	7.8167
7	4	-35592.4	172.992	-327.7	158.15	0.914207
8	4	-36078.3	220.35	-485.85	—	—
western individuals:
K	Reps	Mean LnP(K)	Stdev LnP(K)	Ln'(K)	|Ln''(K)|	Delta K
1	4	-16701.3	0.544671	—	—	—
2	4	-16608.2	3.7108	93.1	95.375	25.702
3	4	-16610.5	2.17467	-2.275	943.9	434.044
4	4	-17556.7	1214.87	-946.175	1328.55	1.09357
5	4	-17174.3	856.113	382.375	1330.78	1.55444
6	4	-18122.7	249.427	-948.4	465.575	1.86658
7	4	-18605.5	502.551	-482.825	1028.03	2.04561
8	4	-18060.3	1048.55	545.2	—	—
eastern individuals:
	Reps	Mean LnP(K)	Stdev LnP(K)	Ln'(K)	|Ln''(K)|	Delta K
1	4	-12559	2.9777	—	—	—
2	4	-12518.9	1.24466	40.075	59.3	47.6437
3	4	-12538.1	30.7667	-19.225	4350.8	141.413
4	4	-16908.2	5272.77	-4370.02	7913.55	1.50083
5	4	-13364.6	390.67	3543.53	5191.68	13.2892
6	4	-15012.8	714.423	-1648.15	1246.08	1.74417
7	4	-17907	5697.39	-2894.22	5904.25	1.03631
8	4	-14897	1049.14	3010.03	—	—
Hawaii individuals:
K	Reps	Mean LnP(K)	Stdev LnP(K)	Ln'(K)	|Ln''(K)|	Delta K
1	4	-4432.82	1.21209	—	—	—
2	4	-4489.23	3.97691	-56.4	86.425	21.7317
3	4	-4632.05	152.749	-142.825	284.9	1.86515
4	4	-5059.77	103.846	-427.725	342.7	3.30007
5	4	-5144.8	102.717	-85.025	28.775	0.280139
6	4	-5258.6	135.974	-113.8	207.925	1.52915
7	4	-5164.48	41.65	94.125	34.8	0.835534
8	4	-5105.15	8.28191	59.325	—	—
