# Supplementary material for: SNPs across time and space: population genomic signatures of founder events and epizootics in the House Finch (Haemorhous mexicanus)
Source: Ecol Evol. 2016 Sep 28;6(20):7475–89. doi: 10.1002/ece3.2444 (PMC5513257; doi:10.1002/ece3.2444)
Supplement: Supplementary file 4 [file ECE3-6-7475-s004.xlsx]

## Sheet: _ew_outlier_table.csv
Locus_Position	Found in Bayescan?	Chr	BP	Overall.Pi	Fst	Fisher's P	FDR Q-Value	Location	Gene_ID	Gene_Distance	External_gene_name	Description	GO_Terms	GO_Term_Names
4506_95		1	5015750	0.166806	0.304817	0.000677904	0.0465	intergenic	ENSTGUG00000006063	20430		Uncharacterized protein [Source:UniProtKB/TrEMBL;Acc:H0Z6M9]	GO:0005515,GO:0016020,GO:0045404,GO:0005887,GO:0009897,GO:0016021	protein binding,membrane,positive regulation of interleukin-4 biosynthetic process,integral component of plasma membrane,external side of plasma membrane,integral component of membrane
4981_7		1	12219800	0.225694	-0.00299272	1.8181e-05	0.00471787	intergenic	Unassigned	NA	NA	NA
1585_12		1	12248848	0.141106	0.218717	0.00016721	0.0208436	intergenic	Unassigned	NA	NA	NA
1585_43		1	12248879	0.141106	0.218717	0.00016721	0.0208436	intergenic	Unassigned	NA	NA	NA
7229_104		1	24216507	0.168873	0.206915	0.000401708	0.0367395	intergenic	ENSTGUG00000008693	62131	COL4A1	collagen, type IV, alpha 1 [Source:HGNC Symbol;Acc:HGNC:2202]	GO:0005201,GO:0005581,GO:0007528,GO:0071230,GO:0005604,GO:0001569,GO:0061333,GO:0048514,GO:0061304,GO:0048407,GO:0005587,GO:0071711,GO:0005515,GO:0007420,GO:0031012	extracellular matrix structural constituent,collagen trimer,neuromuscular junction development,cellular response to amino acid stimulus,basement membrane,patterning of blood vessels,renal tubule morphogenesis,blood vessel morphogenesis,retinal blood vessel morphogenesis,platelet-derived growth factor binding,collagen type IV trimer,basement membrane organization,protein binding,brain development,…
4987_98		1	26595754	0.342748	0.170732	0.000125856	0.0170002	intergenic	Unassigned	NA	NA	NA
9322_131		1	33495889	0.497494	0.111966	0.000108144	0.0163907	intergenic	Unassigned	NA	NA	NA
4587_46		1	55599688	0.317042	0.167062	0.000351746	0.0339377	intergenic	Unassigned	NA	NA	NA
4105_26		1	58066739	0.149782	0.234349	0.000615628	0.0435904	intergenic	ENSTGUG00000012351	15430		Uncharacterized protein [Source:UniProtKB/TrEMBL;Acc:H0ZQ29]
9663_127		1	113791753	0.2865	-0.00263625	0.000329372	0.0329547	intergenic	Unassigned	NA	NA	NA
924_48		1	118397751	0.479194	0.0726659	0.000179286	0.0218629	intergenic	ENSTGUG00000013635	54447	CMSS1	cms1 ribosomal small subunit homolog (yeast) [Source:HGNC Symbol;Acc:HGNC:28666]	GO:0044822,GO:0005524,GO:0003676	poly(A) RNA binding,ATP binding,nucleic acid binding
9930_32		2	222452	0.332633	0.0332075	0.000475407	0.0393337	intergenic	Unassigned	NA	NA	NA
4187_36		2	22546903	0.354575	0.167718	0.000168553	0.0208436	intergenic	Unassigned	NA	NA	NA
11449_31		2	37093258	0.224617	0.072711	0.000139111	0.0182298	intergenic	Unassigned	NA	NA	NA
6282_65		2	37093649	0.217126	0.0636605	0.00030196	0.0311907	intergenic	Unassigned	NA	NA	NA
8317_131		2	44574993	0.164093	0.263434	0.000115573	0.0164959	intergenic	ENSTGUG00000002305	5228	LY86	lymphocyte antigen 86 [Source:HGNC Symbol;Acc:HGNC:16837]	GO:0031666	positive regulation of lipopolysaccharide-mediated signaling pathway
8825_25		2	47273208	0.458273	0.129372	0.000142106	0.0183484	intergenic	Unassigned	NA	NA	NA
5686_23		2	49226955	0.407273	0.173845	0.000584422	0.0424068	intergenic	Unassigned	NA	NA	NA
5686_65		2	49226997	0.495438	0.19294	1.4857e-05	0.00420789	intergenic	Unassigned	NA	NA	NA
8256_111		2	51566090	0.406546	0.131822	0.000719537	0.0469876	intergenic	ENSTGUG00000002866	28188	CYCS	Taeniopygia guttata cytochrome c, somatic (CYCS), nuclear gene encoding mitochondrial protein, mRNA. [Source:RefSeq mRNA;Acc:NM_001143673]	GO:0070469,GO:0009055,GO:0005739,GO:0020037,GO:0005506,GO:0055114,GO:0006309,GO:0045155,GO:0005829,GO:0005515,GO:0005634,GO:0046872	respiratory chain,electron carrier activity,mitochondrion,heme binding,iron ion binding,oxidation-reduction process,apoptotic DNA fragmentation,electron transporter, transferring electrons from CoQH2-cytochrome c reductase complex and cytochrome c oxidase complex activity,cytosol,protein binding,nucleus,metal ion binding
5363_74		2	62480376	0.141106	0.257411	0.000114104	0.0164959	intergenic	Unassigned	NA	NA	NA
996_61		2	83528603	0.480501	0.110317	0.000504689	0.0393337	intergenic	ENSTGUG00000007664	81731	SEMA5A	sema domain, seven thrombospondin repeats (type 1 and type 1-like), transmembrane domain (TM) and short cytoplasmic domain, (semaphorin) 5A [Source:HGNC Symbol;Acc:HGNC:10736]	GO:0005515,GO:0007275,GO:0004872,GO:0016020,GO:0008046,GO:0001569,GO:0048754,GO:0007411,GO:0016021,GO:0070062	protein binding,multicellular organismal development,receptor activity,membrane,axon guidance receptor activity,patterning of blood vessels,branching morphogenesis of an epithelial tube,axon guidance,integral component of membrane,extracellular exosome
832_69		2	95557310	0.129535	0.319753	0.000410724	0.0367975	intergenic	ENSTGUG00000008974	159	FAM65B	family with sequence similarity 65, member B [Source:HGNC Symbol;Acc:HGNC:13872]	GO:0005515,GO:0005488,GO:0007605,GO:0005737	protein binding,binding,sensory perception of sound,cytoplasm
1945_128		2	99667957	0.149131	0.205927	0.000455984	0.0381289	intergenic	ENSTGUG00000009266	44757	CCDC102B	coiled-coil domain containing 102B [Source:HGNC Symbol;Acc:HGNC:26295]
1945_129		2	99667958	0.149131	0.205927	0.000455984	0.0381289	intergenic	ENSTGUG00000009266	44758	CCDC102B	coiled-coil domain containing 102B [Source:HGNC Symbol;Acc:HGNC:26295]
1258_52		2	110054378	0.110018	0.244594	0.000722475	0.0469876	intergenic	ENSTGUG00000010606	5906	KCTD1	potassium channel tetramerization domain containing 1 [Source:HGNC Symbol;Acc:HGNC:18249]	GO:0005515,GO:0051260,GO:0003714,GO:0008134,GO:0045892,GO:0005634	protein binding,protein homooligomerization,transcription corepressor activity,transcription factor binding,negative regulation of transcription, DNA-templated,nucleus
9481_121		2	114643859	0.401258	0.196218	0.000123567	0.0170002	intergenic	Unassigned	NA	NA	NA
8213_61		2	122067671	0.17126	0.247306	2.3535e-05	0.00543782	intergenic	Unassigned	NA	NA	NA
8995_77		2	138092807	0.393209	0.162942	0.000198232	0.022901	intergenic	Unassigned	NA	NA	NA
8995_84		2	138092814	0.353223	0.163423	0.000241603	0.0271958	intergenic	Unassigned	NA	NA	NA
8995_85		2	138092815	0.385704	0.0757519	3.817e-06	0.00209458	intergenic	Unassigned	NA	NA	NA
11479_79		2	150312160	0.438558	0.182416	5.5151e-05	0.0110051	intergenic	Unassigned	NA	NA	NA
4107_90		3	15179338	0.388163	0.159464	0.000561342	0.0413335	intergenic	ENSTGUG00000003445	5668	MTA3	metastasis associated 1 family, member 3 [Source:HGNC Symbol;Acc:HGNC:23784]	GO:0008278,GO:0010971,GO:0016581,GO:0008284,GO:0005515,GO:0005737,GO:0003682,GO:0043565,GO:0008270,GO:0003677,GO:0006355,GO:0003700,GO:0043231,GO:0005654,GO:0005634	cohesin complex,positive regulation of G2/M transition of mitotic cell cycle,NuRD complex,positive regulation of cell proliferation,protein binding,cytoplasm,chromatin binding,sequence-specific DNA binding,zinc ion binding,DNA binding,regulation of transcription, DNA-templated,sequence-specific DNA binding transcription factor activity,intracellular membrane-bounded organelle,nucleoplasm,nucleus
8778_104		3	19904338	0.335352	0.186659	0.000134374	0.0178758	intergenic	Unassigned	NA	NA	NA
9310_62		3	22155403	0.397914	0.148862	0.000374285	0.0353357	intergenic	Unassigned	NA	NA	NA
9310_78		3	22155419	0.241837	0.236222	7.5751e-05	0.0138561	intergenic	Unassigned	NA	NA	NA
364_61		3	22155730	0.386048	0.209949	1.8807e-05	0.00471787	intergenic	Unassigned	NA	NA	NA
4950_119		3	29118008	0.339768	0.16872	0.000434565	0.0378091	intergenic	ENSTGUG00000007523	30517	FOXA2	forkhead box A2 [Source:HGNC Symbol;Acc:HGNC:5022]	GO:0021533,GO:0061448,GO:0019218,GO:0019216,GO:0023019,GO:0045880,GO:0060441,GO:0021904,GO:0001708,GO:0003705,GO:0048468,GO:0030324,GO:0001228,GO:0071542,GO:0008344,GO:0001205,GO:0060487,GO:0048665,GO:0045666,GO:0045665,GO:0006366,GO:0090009,GO:0048646,GO:0043565,GO:0032525,GO:0010468,GO:0009953,GO:0009952,GO:0009653,GO:0007389,GO:0006355,GO:0001705,GO:0019904,GO:0008134,GO:0003677,GO:0003700,GO:…	cell differentiation in hindbrain,connective tissue development,regulation of steroid metabolic process,regulation of lipid metabolic process,signal transduction involved in regulation of gene expression,positive regulation of smoothened signaling pathway,epithelial tube branching involved in lung morphogenesis,dorsal/ventral neural tube patterning,cell fate specification,RNA polymerase II distal…
1539_35		3	33850059	0.191979	-0.00414068	0.000508055	0.0393337	intergenic	ENSTGUG00000008413	8677
5492_20		3	40020222	0.315116	0.0360252	3.544e-06	0.00207442	intergenic	ENSTGUG00000009488	29593	RPS6KA2	ribosomal protein S6 kinase, 90kDa, polypeptide 2 [Source:HGNC Symbol;Acc:HGNC:10431]	GO:0009103,GO:0004713,GO:0016773,GO:0016772,GO:0006468,GO:0004674,GO:0004672,GO:0016310,GO:0016301,GO:0016740,GO:0016020,GO:0002035,GO:0071322,GO:0010659,GO:0045835,GO:0004711,GO:0001556,GO:0060047,GO:0070613,GO:0005819,GO:0007507,GO:0010628,GO:0018105,GO:0005515,GO:0005524,GO:0000166,GO:0045786,GO:0004712,GO:0043065,GO:0008285,GO:0005654,GO:0031965,GO:0005737,GO:0005634	lipopolysaccharide biosynthetic process,protein tyrosine kinase activity,phosphotransferase activity, alcohol group as acceptor,transferase activity, transferring phosphorus-containing groups,protein phosphorylation,protein serine/threonine kinase activity,protein kinase activity,phosphorylation,kinase activity,transferase activity,membrane,brain renin-angiotensin system,cellular response to carb…
5492_104		3	40020306	0.341712	0.0124967	0.000535569	0.0401448	intergenic	ENSTGUG00000009488	29677	RPS6KA2	ribosomal protein S6 kinase, 90kDa, polypeptide 2 [Source:HGNC Symbol;Acc:HGNC:10431]	GO:0009103,GO:0004713,GO:0016773,GO:0016772,GO:0006468,GO:0004674,GO:0004672,GO:0016310,GO:0016301,GO:0016740,GO:0016020,GO:0002035,GO:0071322,GO:0010659,GO:0045835,GO:0004711,GO:0001556,GO:0060047,GO:0070613,GO:0005819,GO:0007507,GO:0010628,GO:0018105,GO:0005515,GO:0005524,GO:0000166,GO:0045786,GO:0004712,GO:0043065,GO:0008285,GO:0005654,GO:0031965,GO:0005737,GO:0005634	lipopolysaccharide biosynthetic process,protein tyrosine kinase activity,phosphotransferase activity, alcohol group as acceptor,transferase activity, transferring phosphorus-containing groups,protein phosphorylation,protein serine/threonine kinase activity,protein kinase activity,phosphorylation,kinase activity,transferase activity,membrane,brain renin-angiotensin system,cellular response to carb…
539_96		3	40987929	0.370261	0.0264182	2.5537e-05	0.0057491	intergenic	Unassigned	NA	NA	NA
6584_28		3	41449894	0.178927	-0.0179107	0.000539531	0.0401448	intergenic	ENSTGUG00000009705	64918	THBS2	thrombospondin 2 [Source:HGNC Symbol;Acc:HGNC:11786]	GO:0005515,GO:0016525,GO:0008201,GO:0031012,GO:0007155,GO:0005509,GO:0005578,GO:0005604,GO:0031091,GO:0005576	protein binding,negative regulation of angiogenesis,heparin binding,extracellular matrix,cell adhesion,calcium ion binding,proteinaceous extracellular matrix,basement membrane,platelet alpha granule,extracellular region
6584_132		3	41449998	0.289961	0.2293	4.588e-06	0.00223792	intergenic	Unassigned	NA	NA	NA
10731_125		3	43790638	0.31876	0.177859	0.000290469	0.0307267	intergenic	ENSTGUG00000010135	12554	MAP10	microtubule-associated protein 10 [Source:HGNC Symbol;Acc:HGNC:29265]	GO:0008017,GO:0005881,GO:0032467,GO:0031122,GO:0097431,GO:1990023,GO:0032886,GO:0051256,GO:0030496,GO:0005813	microtubule binding,cytoplasmic microtubule,positive regulation of cytokinesis,cytoplasmic microtubule organization,mitotic spindle pole,mitotic spindle midzone,regulation of microtubule-based process,mitotic spindle midzone assembly,midbody,centrosome
3974_40		3	44870845	0.192703	-0.0485082	0.000198036	0.022901	intergenic	ENSTGUG00000010280	10239	B3GALNT2	beta-1,3-N-acetylgalactosaminyltransferase 2 [Source:HGNC Symbol;Acc:HGNC:28596]	GO:0008378,GO:0006486,GO:0005794,GO:0016757,GO:0016740,GO:0016020,GO:0008376,GO:0006493,GO:0005783,GO:0008375,GO:0016021	galactosyltransferase activity,protein glycosylation,Golgi apparatus,transferase activity, transferring glycosyl groups,transferase activity,membrane,acetylgalactosaminyltransferase activity,protein O-linked glycosylation,endoplasmic reticulum,acetylglucosaminyltransferase activity,integral component of membrane
2051_21		3	46506599	0.181513	0.208159	0.000409171	0.0367975	intergenic	Unassigned	NA	NA	NA
10545_48		3	46506944	0.495873	0.161192	9.69e-06	0.00369905	intergenic	Unassigned	NA	NA	NA
1538_138	Dataset 1	3	46954019	0.30025	0.192864	2.52e-07	0.000442512	intergenic	Unassigned	NA	NA	NA
10400_51		3	47718273	0.503492	0.161859	2.702e-06	0.00197696	intergenic	Unassigned	NA	NA	NA
5048_56		3	57395268	0.392667	0.139696	0.00032965	0.0329547	intergenic	ENSTGUG00000011376	10580	FNDC1	fibronectin type III domain containing 1 [Source:HGNC Symbol;Acc:HGNC:21184]	GO:0005515,GO:0005654	protein binding,nucleoplasm
1082_68		3	63543785	0.159949	0.282964	1.4648e-05	0.00420789	intergenic	ENSTGUG00000011827	14675	SERINC1	serine incorporator 1 [Source:HGNC Symbol;Acc:HGNC:13464]	GO:0016020,GO:0005515,GO:0070062	membrane,protein binding,extracellular exosome
5806_59		3	64031264	0.184666	0.0272239	0.000768282	0.0495994	intergenic	ENSTGUG00000011847	23938	GJA1	gap junction protein, alpha 1, 43kDa [Source:HGNC Symbol;Acc:HGNC:4274]	GO:0007507,GO:0007267,GO:0022857,GO:0030054,GO:0007154,GO:0005922,GO:0005921,GO:0055085,GO:0016020,GO:0005886,GO:0016021,GO:0005243,GO:0010644,GO:1903763,GO:0005925,GO:0015075,GO:0043123,GO:0005515,GO:0070062,GO:0007165,GO:0004871,GO:0034220	heart development,cell-cell signaling,transmembrane transporter activity,cell junction,cell communication,connexon complex,gap junction,transmembrane transport,membrane,plasma membrane,integral component of membrane,gap junction channel activity,cell communication by electrical coupling,gap junction channel activity involved in cell communication by electrical coupling,focal adhesion,ion transmem…
7947_80		3	73170366	0.18654	-0.00438562	0.000518003	0.0395484	intergenic	Unassigned	NA	NA	NA
5187_121		3	76997438	0.186057	-0.0343079	0.000301157	0.0311907	intergenic	Unassigned	NA	NA	NA
798_135		3	78630138	0.352747	0.0987464	0.000713752	0.0469876	intergenic	ENSTGUG00000012437	53343	AKIRIN2	Taeniopygia guttata akirin 2 (AKIRIN2), mRNA. [Source:RefSeq mRNA;Acc:NM_001245323]	GO:0009790,GO:0032755,GO:0032496,GO:0045944,GO:0005515,GO:0019899,GO:0005634	embryo development,positive regulation of interleukin-6 production,response to lipopolysaccharide,positive regulation of transcription from RNA polymerase II promoter,protein binding,enzyme binding,nucleus
9283_27		3	79039363	0.232485	0.120717	0.000101936	0.0162727	intergenic	ENSTGUG00000012475	57154		Uncharacterized protein [Source:UniProtKB/TrEMBL;Acc:H0ZQF3]
9283_37		3	79039373	0.289712	0.177047	3.082e-06	0.00207442	intergenic	ENSTGUG00000012475	57144		Uncharacterized protein [Source:UniProtKB/TrEMBL;Acc:H0ZQF3]
601_1		3	91892670	0.315308	0.175343	0.000250234	0.0278108	intergenic	Unassigned	NA	NA	NA
7001_94		3	100660737	0.214398	0.333168	5.62e-07	0.000704909	intergenic	ENSTGUG00000013089	40420	TRIB2	tribbles pseudokinase 2 [Source:HGNC Symbol;Acc:HGNC:30809]	GO:0004713,GO:0016772,GO:0006468,GO:0004672,GO:0055106,GO:0045599,GO:0031625,GO:0032436,GO:0008134,GO:0005524,GO:0045081	protein tyrosine kinase activity,transferase activity, transferring phosphorus-containing groups,protein phosphorylation,protein kinase activity,ubiquitin-protein transferase regulator activity,negative regulation of fat cell differentiation,ubiquitin protein ligase binding,positive regulation of proteasomal ubiquitin-dependent protein catabolic process,transcription factor binding,ATP binding,ne…
137_98		3	100660739	0.199377	0.300624	1.3953e-05	0.00420789	intergenic	ENSTGUG00000013089	40422	TRIB2	tribbles pseudokinase 2 [Source:HGNC Symbol;Acc:HGNC:30809]	GO:0004713,GO:0016772,GO:0006468,GO:0004672,GO:0055106,GO:0045599,GO:0031625,GO:0032436,GO:0008134,GO:0005524,GO:0045081	protein tyrosine kinase activity,transferase activity, transferring phosphorus-containing groups,protein phosphorylation,protein kinase activity,ubiquitin-protein transferase regulator activity,negative regulation of fat cell differentiation,ubiquitin protein ligase binding,positive regulation of proteasomal ubiquitin-dependent protein catabolic process,transcription factor binding,ATP binding,ne…
8182_6		3	104035205	0.500954	0.108898	0.000114216	0.0164959	intergenic	Unassigned	NA	NA	NA
2428_68		4	1576097	0.482263	0.101304	0.000260461	0.0285856	intergenic	Unassigned	NA	NA	NA
9381_77		4	4802437	0.173163	0.264858	4.752e-05	0.00997303	intergenic	ENSTGUG00000001917	51379	MAD2L1	MAD2 mitotic arrest deficient-like 1 (yeast) [Source:HGNC Symbol;Acc:HGNC:6763]	GO:0007094,GO:0000070,GO:0000775,GO:0000922,GO:0005515,GO:0005737,GO:0042177,GO:0090267,GO:0072686,GO:0045930,GO:0060564,GO:0007093,GO:0005829,GO:0048471,GO:0005643,GO:0000776,GO:0042802,GO:0042803,GO:0043066,GO:0005634	mitotic spindle assembly checkpoint,mitotic sister chromatid segregation,chromosome, centromeric region,spindle pole,protein binding,cytoplasm,negative regulation of protein catabolic process,positive regulation of mitotic cell cycle spindle assembly checkpoint,mitotic spindle,negative regulation of mitotic cell cycle,negative regulation of APC-Cdc20 complex activity,mitotic cell cycle checkpoint…
9509_49		4	5815849	0.382442	0.0763321	0.00059472	0.0426598	intergenic	ENSTGUG00000002038	85186	SPRY1	sprouty homolog 1, antagonist of FGF signaling (Drosophila) [Source:HGNC Symbol;Acc:HGNC:11269]	GO:0051387,GO:0060449,GO:0001759,GO:0043407,GO:0070373,GO:0046580,GO:0040037,GO:0001656,GO:0000132,GO:0008285,GO:0001657,GO:0034260,GO:0005515,GO:0009966,GO:0007275,GO:0016020	negative regulation of neurotrophin TRK receptor signaling pathway,bud elongation involved in lung branching,organ induction,negative regulation of MAP kinase activity,negative regulation of ERK1 and ERK2 cascade,negative regulation of Ras protein signal transduction,negative regulation of fibroblast growth factor receptor signaling pathway,metanephros development,establishment of mitotic spindle…
7740_55		4	12996801	0.503597	0.172819	4.16e-07	0.000608747	intergenic	ENSTGUG00000002742	16005		Uncharacterized protein [Source:UniProtKB/TrEMBL;Acc:H0YWZ6]	GO:0035335,GO:0016791,GO:0006470,GO:0004725,GO:0016311	peptidyl-tyrosine dephosphorylation,phosphatase activity,protein dephosphorylation,protein tyrosine phosphatase activity,dephosphorylation
761_20	Datasets 1	4	12997074	0.447689	0.307568	1e-09	8.78e-06	intergenic	ENSTGUG00000002742	15732		Uncharacterized protein [Source:UniProtKB/TrEMBL;Acc:H0YWZ6]	GO:0035335,GO:0016791,GO:0006470,GO:0004725,GO:0016311	peptidyl-tyrosine dephosphorylation,phosphatase activity,protein dephosphorylation,protein tyrosine phosphatase activity,dephosphorylation
761_103		4	12997157	0.461335	0.048372	0.000597626	0.0426598	intergenic	ENSTGUG00000002742	15649		Uncharacterized protein [Source:UniProtKB/TrEMBL;Acc:H0YWZ6]	GO:0035335,GO:0016791,GO:0006470,GO:0004725,GO:0016311	peptidyl-tyrosine dephosphorylation,phosphatase activity,protein dephosphorylation,protein tyrosine phosphatase activity,dephosphorylation
1077_82		4	16036420	0.169681	0.269601	7.2e-06	0.00300595	intergenic	ENSTGUG00000002909	91136	TECRL	trans-2,3-enoyl-CoA reductase-like [Source:HGNC Symbol;Acc:HGNC:27365]	GO:0016627,GO:0006629,GO:0005737,GO:0055114,GO:0016020,GO:0016021	oxidoreductase activity, acting on the CH-CH group of donors,lipid metabolic process,cytoplasm,oxidation-reduction process,membrane,integral component of membrane
10998_61		4	46699599	0.264468	0.0103858	0.000439123	0.0378091	intergenic	ENSTGUG00000008477	70429	GRXCR1	glutaredoxin, cysteine rich 1 [Source:HGNC Symbol;Acc:HGNC:31673]	GO:0048563,GO:0048839,GO:0042491,GO:0007605,GO:0031072,GO:0051082,GO:0015035,GO:0009055,GO:0045454,GO:0055114,GO:0010923	post-embryonic organ morphogenesis,inner ear development,auditory receptor cell differentiation,sensory perception of sound,heat shock protein binding,unfolded protein binding,protein disulfide oxidoreductase activity,electron carrier activity,cell redox homeostasis,oxidation-reduction process,negative regulation of phosphatase activity
6683_116		4	49568277	0.231373	0.20295	4.7707e-05	0.00997303	intergenic	ENSTGUG00000017615	99198	5S_rRNA	5S ribosomal RNA [Source:RFAM;Acc:RF00001]
5429_72		4	60473395	0.373812	0.270415	7.532e-06	0.00300595	intergenic	ENSTGUG00000010211	12994	ABLIM2	actin binding LIM protein family, member 2 [Source:HGNC Symbol;Acc:HGNC:19195]	GO:0007010,GO:0003779,GO:0008270,GO:0030036,GO:0006351,GO:0030016,GO:0045944,GO:0015629,GO:0046872	cytoskeleton organization,actin binding,zinc ion binding,actin cytoskeleton organization,transcription, DNA-templated,myofibril,positive regulation of transcription from RNA polymerase II promoter,actin cytoskeleton,metal ion binding
5429_82		4	60473399	0.224187	0.261142	0.000265528	0.0287819	intergenic	ENSTGUG00000010211	12998	ABLIM2	actin binding LIM protein family, member 2 [Source:HGNC Symbol;Acc:HGNC:19195]	GO:0007010,GO:0003779,GO:0008270,GO:0030036,GO:0006351,GO:0030016,GO:0045944,GO:0015629,GO:0046872	cytoskeleton organization,actin binding,zinc ion binding,actin cytoskeleton organization,transcription, DNA-templated,myofibril,positive regulation of transcription from RNA polymerase II promoter,actin cytoskeleton,metal ion binding
5429_134		4	60473451	0.213742	-0.0472227	0.000705998	0.0469876	intergenic	ENSTGUG00000010211	13050	ABLIM2	actin binding LIM protein family, member 2 [Source:HGNC Symbol;Acc:HGNC:19195]	GO:0007010,GO:0003779,GO:0008270,GO:0030036,GO:0006351,GO:0030016,GO:0045944,GO:0015629,GO:0046872	cytoskeleton organization,actin binding,zinc ion binding,actin cytoskeleton organization,transcription, DNA-templated,myofibril,positive regulation of transcription from RNA polymerase II promoter,actin cytoskeleton,metal ion binding
5545_116		4	68029674	0.307895	0.168021	0.000488278	0.0393337	intergenic	ENSTGUG00000010908	30828	CTNNA2	catenin (cadherin-associated protein), alpha 2 [Source:HGNC Symbol;Acc:HGNC:2510]	GO:0051823,GO:0005912,GO:0060134,GO:0048854,GO:0021942,GO:0048813,GO:0097481,GO:0007409,GO:0005913,GO:0030424,GO:0016323,GO:0030027,GO:0045296,GO:0015629,GO:0005198,GO:0007155,GO:0005515,GO:0005737	regulation of synapse structural plasticity,adherens junction,prepulse inhibition,brain morphogenesis,radial glia guided migration of Purkinje cell,dendrite morphogenesis,neuronal postsynaptic density,axonogenesis,cell-cell adherens junction,axon,basolateral plasma membrane,lamellipodium,cadherin binding,actin cytoskeleton,structural molecule activity,cell adhesion,protein binding,cytoplasm
5537_83		5	8687210	0.22776	0.231115	6.711e-06	0.00294613	intergenic	Unassigned	NA	NA	NA
6287_77		5	8863616	0.340206	0.189519	5.8301e-05	0.0111487	intergenic	Unassigned	NA	NA	NA
7282_65		5	12292232	0.156873	0.195443	0.000510711	0.0393337	intergenic	Unassigned	NA	NA	NA
7641_73		5	12292565	0.184666	0.192803	0.000108276	0.0163907	intergenic	Unassigned	NA	NA	NA
7641_93		5	12292585	0.184666	0.192803	0.000108276	0.0163907	intergenic	Unassigned	NA	NA	NA
7641_121		5	12292613	0.480567	0.103035	0.000194787	0.022901	intergenic	Unassigned	NA	NA	NA
6409_100		5	17600824	0.280374	-0.013887	0.00053683	0.0401448	intergenic	ENSTGUG00000010147	954	RAG1	recombination activating gene 1 [Source:HGNC Symbol;Acc:HGNC:9831]	GO:0002331,GO:0045580,GO:0070244,GO:0033151,GO:0070233,GO:0004519,GO:0016265,GO:0043029,GO:0033077,GO:0045582,GO:0043154,GO:0010390,GO:0002250,GO:0048538,GO:0030183,GO:0051865,GO:0004842,GO:0008270,GO:0042393,GO:0046872,GO:0042803,GO:0043565,GO:0005634,GO:0005515,GO:0016788,GO:0016881,GO:0003676	pre-B cell allelic exclusion,regulation of T cell differentiation,negative regulation of thymocyte apoptotic process,V(D)J recombination,negative regulation of T cell apoptotic process,endonuclease activity,death,T cell homeostasis,T cell differentiation in thymus,positive regulation of T cell differentiation,negative regulation of cysteine-type endopeptidase activity involved in apoptotic proces…
1005_62		5	20136342	0.404444	0.20308	2.469e-06	0.00197071	intergenic	Unassigned	NA	NA	NA
3459_130		5	30702381	0.276139	0.265327	5.968e-05	0.0111487	intergenic	Unassigned	NA	NA	NA
9393_45		6	515854	0.481764	0.0840717	9.3003e-05	0.0154069	intergenic	Unassigned	NA	NA	NA
4110_26		6	6299193	0.17126	0.247306	2.3535e-05	0.00543782	intergenic	Unassigned	NA	NA	NA
4820_44		6	10246028	0.211429	0.289425	1.3157e-05	0.00420789	intergenic	Unassigned	NA	NA	NA
753_24		6	26921917	0.486702	0.158013	1.3224e-05	0.00420789	intergenic	Unassigned	NA	NA	NA
753_31		6	26921924	0.410376	0.187736	4.35e-06	0.00223792	intergenic	Unassigned	NA	NA	NA
753_38		6	26921931	0.129875	0.155514	0.000671453	0.0464201	intergenic	Unassigned	NA	NA	NA
8979_55		6	30931663	0.36655	0.175267	8.244e-05	0.0141926	intergenic	ENSTGUG00000011200	35844	CDKN1A	cyclin-dependent kinase inhibitor 1A (p21, Cip1) [Source:HGNC Symbol;Acc:HGNC:1784]	GO:0007050,GO:0004861,GO:0005634,GO:2000278,GO:0033158,GO:0071850,GO:0043068,GO:0045736,GO:0071493,GO:0009411,GO:0000079,GO:0007346,GO:0030332,GO:0051726,GO:0010629,GO:0042771,GO:0030890,GO:0005829,GO:0005515,GO:0005737,GO:0000082,GO:0071479,GO:0045860,GO:0048146,GO:0090398,GO:0042326,GO:0000307,GO:0070557,GO:0019912,GO:0031668,GO:0006977,GO:2000379,GO:0000086,GO:0008285,GO:0006974,GO:0007265,GO:…	cell cycle arrest,cyclin-dependent protein serine/threonine kinase inhibitor activity,nucleus,regulation of DNA biosynthetic process,regulation of protein import into nucleus, translocation,mitotic cell cycle arrest,positive regulation of programmed cell death,negative regulation of cyclin-dependent protein serine/threonine kinase activity,cellular response to UV-B,response to UV,regulation of cy…
6017_48		7	354174	0.159949	0.245518	2.2985e-05	0.00543782	intergenic	ENSTGUG00000002892	23192		Uncharacterized protein [Source:UniProtKB/TrEMBL;Acc:H0YXE9]	GO:0005515	protein binding
6017_98		7	354224	0.183645	0.215095	7.9787e-05	0.0140106	intergenic	ENSTGUG00000002892	23142		Uncharacterized protein [Source:UniProtKB/TrEMBL;Acc:H0YXE9]	GO:0005515	protein binding
7916_73		7	809716	0.263072	0.179093	0.000564923	0.0413335	intergenic	Unassigned	NA	NA	NA
3682_53		7	5394252	0.255864	0.204967	5.0718e-05	0.0103559	intergenic	ENSTGUG00000004366	52149	SEMA5B	sema domain, seven thrombospondin repeats (type 1 and type 1-like), transmembrane domain (TM) and short cytoplasmic domain, (semaphorin) 5B [Source:HGNC Symbol;Acc:HGNC:10737]	GO:0005515,GO:0007275,GO:0004872,GO:0016020,GO:0016021	protein binding,multicellular organismal development,receptor activity,membrane,integral component of membrane
1261_43	Dataset 1	7	10409184	0.458159	0.249867	1.87e-07	0.000410465	intergenic	Unassigned	NA	NA	NA
1261_88		7	10409229	0.503873	0.229214	1.2e-08	5.268e-05	intergenic	Unassigned	NA	NA	NA
8658_46		7	14931724	0.483453	0.111738	0.000217261	0.0247734	intergenic	ENSTGUG00000008143	5664	TLK1	tousled-like kinase 1 [Source:HGNC Symbol;Acc:HGNC:11841]	GO:0004713,GO:0016772,GO:0006468,GO:0004674,GO:0004672,GO:0001672,GO:0005515,GO:0035556,GO:0006886,GO:0005634,GO:0005524,GO:0000166	protein tyrosine kinase activity,transferase activity, transferring phosphorus-containing groups,protein phosphorylation,protein serine/threonine kinase activity,protein kinase activity,regulation of chromatin assembly or disassembly,protein binding,intracellular signal transduction,intracellular protein transport,nucleus,ATP binding,nucleotide binding
9107_80		7	28053906	0.110018	0.244594	0.000722475	0.0469876	intergenic	Unassigned	NA	NA	NA
10725_41		7	29746403	0.428094	0.0629979	0.000496993	0.0393337	intergenic	Unassigned	NA	NA	NA
9786_82		7	38075030	0.318533	0.267075	5.044e-06	0.00233086	intergenic	ENSTGUG00000011991	56892	RND3	Rho family GTPase 3 [Source:HGNC Symbol;Acc:HGNC:671]	GO:0007264,GO:0006184,GO:0015031,GO:0005525,GO:0005622,GO:0016020,GO:0005515,GO:0000166,GO:0007165,GO:0005925,GO:0070062	small GTPase mediated signal transduction,obsolete GTP catabolic process,protein transport,GTP binding,intracellular,membrane,protein binding,nucleotide binding,signal transduction,focal adhesion,extracellular exosome
4937_44		9	13327994	0.129875	0.232025	0.000344102	0.0335691	intergenic	Unassigned	NA	NA	NA
11189_116		9	23065140	0.40483	0.0281217	0.000495844	0.0393337	intergenic	ENSTGUG00000010997	3484	LRRC34	leucine rich repeat containing 34 [Source:HGNC Symbol;Acc:HGNC:28408]	GO:0005515	protein binding
4515_19		10	9243035	0.284636	0.203411	0.000394831	0.0364907	intergenic	ENSTGUG00000007026	91202		Uncharacterized protein [Source:UniProtKB/TrEMBL;Acc:H0Z9K9]	GO:0005515	protein binding
7292_2		10	11875315	0.364304	0.202483	0.000380397	0.0355307	intergenic	Unassigned	NA	NA	NA
1144_23		11	2436398	0.269967	0.211915	7.7655e-05	0.0139145	intergenic	ENSTGUG00000004495	16289	GAN	gigaxonin [Source:HGNC Symbol;Acc:HGNC:4137]	GO:0005515,GO:0031463,GO:0005737	protein binding,Cul3-RING ubiquitin ligase complex,cytoplasm
6957_67		11	11530029	0.331664	0.173267	0.000695562	0.0469876	intergenic	ENSTGUG00000007843	3207	SPG7	spastic paraplegia 7 (pure and complicated autosomal recessive) [Source:HGNC Symbol;Acc:HGNC:11237]	GO:0004222,GO:0016887,GO:0017111,GO:0006508,GO:0008270,GO:0016020,GO:0008089,GO:0007005,GO:0005739,GO:0005515,GO:0005524,GO:0000166,GO:0016021	metalloendopeptidase activity,ATPase activity,nucleoside-triphosphatase activity,proteolysis,zinc ion binding,membrane,anterograde axon cargo transport,mitochondrion organization,mitochondrion,protein binding,ATP binding,nucleotide binding,integral component of membrane
6957_119		11	11530080	0.381753	0.0397004	1.2415e-05	0.00420789	intergenic	ENSTGUG00000007843	3156	SPG7	spastic paraplegia 7 (pure and complicated autosomal recessive) [Source:HGNC Symbol;Acc:HGNC:11237]	GO:0004222,GO:0016887,GO:0017111,GO:0006508,GO:0008270,GO:0016020,GO:0008089,GO:0007005,GO:0005739,GO:0005515,GO:0005524,GO:0000166,GO:0016021	metalloendopeptidase activity,ATPase activity,nucleoside-triphosphatase activity,proteolysis,zinc ion binding,membrane,anterograde axon cargo transport,mitochondrion organization,mitochondrion,protein binding,ATP binding,nucleotide binding,integral component of membrane
14654_18		12	11862309	0.378641	0.177354	0.00043924	0.0378091	intergenic	Unassigned	NA	NA	NA
4936_57		12	15654886	0.231373	-0.00253364	1.8723e-05	0.00471787	intergenic	ENSTGUG00000009604	53179	LRIG1	leucine-rich repeats and immunoglobulin-like domains 1 [Source:HGNC Symbol;Acc:HGNC:17360]	GO:0005515,GO:0032474,GO:0060384,GO:0007605	protein binding,otolith morphogenesis,innervation,sensory perception of sound
4936_60		12	15654889	0.273203	0.0314704	1.561e-06	0.00170917	intergenic	ENSTGUG00000009604	53182	LRIG1	leucine-rich repeats and immunoglobulin-like domains 1 [Source:HGNC Symbol;Acc:HGNC:17360]	GO:0005515,GO:0032474,GO:0060384,GO:0007605	protein binding,otolith morphogenesis,innervation,sensory perception of sound
4936_132		12	15654961	0.263072	0.0227476	3.456e-06	0.00207442	intergenic	ENSTGUG00000009604	53254	LRIG1	leucine-rich repeats and immunoglobulin-like domains 1 [Source:HGNC Symbol;Acc:HGNC:17360]	GO:0005515,GO:0032474,GO:0060384,GO:0007605	protein binding,otolith morphogenesis,innervation,sensory perception of sound
6000_106		13	15304115	0.230554	-0.0408126	0.000332162	0.0329547	intergenic	ENSTGUG00000001527	70445		Protein Spindly [Source:UniProtKB/TrEMBL;Acc:H0YTF8]	GO:0043515,GO:0034501,GO:0031577,GO:0000940,GO:0000777,GO:0000776,GO:0000775,GO:0007067,GO:0051301,GO:0005694,GO:0007049	kinetochore binding,protein localization to kinetochore,spindle checkpoint,condensed chromosome outer kinetochore,condensed chromosome kinetochore,kinetochore,chromosome, centromeric region,mitotic nuclear division,cell division,chromosome,cell cycle
6763_132		14	833233	0.486207	0.0799453	0.000636933	0.0447382	intergenic	ENSTGUG00000003275	78238	ANKFN1	ankyrin-repeat and fibronectin type III domain containing 1 [Source:HGNC Symbol;Acc:HGNC:26766]	GO:0005515	protein binding
782_108		14	7989690	0.167927	0.232726	0.000651697	0.0454119	intergenic	Unassigned	NA	NA	NA
8921_139		15	3123842	0.44437	0.0727171	0.000432318	0.0378091	intergenic	Unassigned	NA	NA	NA
5808_136		15	3769173	0.133607	0.277721	9.0959e-05	0.0153581	intergenic	Unassigned	NA	NA	NA
50_32		15	11137512	0.287856	0.0852533	1.752e-06	0.00170917	intergenic	ENSTGUG00000009651	5309	SPPL3	signal peptide peptidase like 3 [Source:HGNC Symbol;Acc:HGNC:30424]	GO:0004190,GO:0006508,GO:0030660,GO:0071556,GO:0005791,GO:0071458,GO:0042500,GO:0042803,GO:0016021	aspartic-type endopeptidase activity,proteolysis,Golgi-associated vesicle membrane,integral component of lumenal side of endoplasmic reticulum membrane,rough endoplasmic reticulum,integral component of cytoplasmic side of endoplasmic reticulum membrane,aspartic endopeptidase activity, intramembrane cleaving,protein homodimerization activity,integral component of membrane
5629_100		17	4848705	0.188531	-0.0224332	0.000274253	0.0293651	intergenic	ENSTGUG00000003372	74295		Uncharacterized protein [Source:UniProtKB/TrEMBL;Acc:H0YYU0]
9655_62		19	4518981	0.147784	0.235864	5.9573e-05	0.0111487	intergenic	ENSTGUG00000004353	5259		Uncharacterized protein [Source:UniProtKB/TrEMBL;Acc:H0Z1N7]	GO:0007264,GO:0005525,GO:0000166	small GTPase mediated signal transduction,GTP binding,nucleotide binding
9462_121		19	7664789	0.210342	0.182506	0.000482957	0.0393337	intergenic	ENSTGUG00000006501	407	SLC6A4	solute carrier family 6 (neurotransmitter transporter), member 4 [Source:HGNC Symbol;Acc:HGNC:11050]	GO:0005335,GO:0015293,GO:0005328,GO:0005887,GO:0006836,GO:0055085,GO:0006810,GO:0016020,GO:0050998,GO:0045787,GO:0046621,GO:0048854,GO:0071310,GO:0035176,GO:0010628,GO:0005515,GO:0016021,GO:0008504,GO:0015844,GO:0009636,GO:0021794,GO:0006837,GO:0015222,GO:0051610,GO:0012505,GO:0045121,GO:0005829,GO:0017137,GO:0005886	serotonin:sodium symporter activity,symporter activity,neurotransmitter:sodium symporter activity,integral component of plasma membrane,neurotransmitter transport,transmembrane transport,transport,membrane,nitric-oxide synthase binding,positive regulation of cell cycle,negative regulation of organ growth,brain morphogenesis,cellular response to organic substance,social behavior,positive regulatio…
11521_85		20	8952421	0.283935	0.0664985	2.244e-06	0.00197023	intergenic	ENSTGUG00000007221	13958	PRPF6	pre-mRNA processing factor 6 [Source:HGNC Symbol;Acc:HGNC:15860]	GO:0005515,GO:0000398,GO:0006396,GO:0005622,GO:0005634,GO:0043021,GO:0046540,GO:0071001,GO:0071013,GO:0050681,GO:0005682,GO:0006403,GO:0044822,GO:0005654,GO:0003713,GO:0045944,GO:0016020,GO:0003723	protein binding,mRNA splicing, via spliceosome,RNA processing,intracellular,nucleus,ribonucleoprotein complex binding,U4/U6 x U5 tri-snRNP complex,U4/U6 snRNP,catalytic step 2 spliceosome,androgen receptor binding,U5 snRNP,RNA localization,poly(A) RNA binding,nucleoplasm,transcription coactivator activity,positive regulation of transcription from RNA polymerase II promoter,membrane,RNA binding
956_113		1A	14276496	0.262883	0.0235326	0.000706817	0.0469876	intergenic	Unassigned	NA	NA	NA
4863_34		1A	21273256	0.19305	0.241951	2.7485e-05	0.00603296	intergenic	ENSTGUG00000004255	55430		Taeniopygia guttata ADP-ribosylation factor-like 10C-like (LOC100190084), mRNA. [Source:RefSeq mRNA;Acc:NM_001245495]	GO:0031683,GO:0019001,GO:0007186,GO:0004871,GO:0006886,GO:0007264,GO:0003924,GO:0015031,GO:0005525,GO:0005737,GO:0005622,GO:0005634,GO:0000166	G-protein beta/gamma-subunit complex binding,guanyl nucleotide binding,G-protein coupled receptor signaling pathway,signal transducer activity,intracellular protein transport,small GTPase mediated signal transduction,GTPase activity,protein transport,GTP binding,cytoplasm,intracellular,nucleus,nucleotide binding
5186_85		1A	44164374	0.492121	0.153189	1.8052e-05	0.00471787	intergenic	ENSTGUG00000008272	2690	MRPL42	mitochondrial ribosomal protein L42 [Source:HGNC Symbol;Acc:HGNC:14493]	GO:0005840,GO:0005763,GO:0005739,GO:0044822,GO:0005886	ribosome,mitochondrial small ribosomal subunit,mitochondrion,poly(A) RNA binding,plasma membrane
2656_9		1A	61115474	0.249253	0.192528	0.00044519	0.0379492	intergenic	Unassigned	NA	NA	NA
3049_111		4A	5471418	0.259917	0.239798	1.4723e-05	0.00420789	intergenic	ENSTGUG00000002593	12459		Uncharacterized protein [Source:UniProtKB/TrEMBL;Acc:H0YWJ6]	GO:0005515	protein binding
11041_128		4A	20054610	0.448845	0.147601	0.000124292	0.0170002	intergenic	Unassigned	NA	NA	NA
4006_96		4A	20321626	0.264468	0.136383	0.000182179	0.0219114	intergenic	ENSTGUG00000018001	86906	tgu-mir-460b	tgu-mir-460b [Source:miRBase;Acc:MI0013662]
4368_98		Z	1404849	0.442632	0.125649	0.000334051	0.0329547	intergenic	Unassigned	NA	NA	NA
417_43		Z	3378644	0.252723	0.304824	1.71e-07	0.000410465	intergenic	Unassigned	NA	NA	NA
6648_54		Z	14759375	0.178606	0.267553	0.000116486	0.0164959	intergenic	Unassigned	NA	NA	NA
6139_111		Z	20816122	0.397206	0.0401991	0.000509743	0.0393337	intergenic	Unassigned	NA	NA	NA
11432_110		Z	34845123	0.151626	0.233223	0.000361186	0.0344697	intergenic	Unassigned	NA	NA	NA
10381_43		Z	44593234	0.26194	0.193131	9.5598e-05	0.0155435	intergenic	Unassigned	NA	NA	NA
2109_61		Z	56677707	0.187106	0.322124	1.0129e-05	0.00370553	intergenic	Unassigned	NA	NA	NA
