# Supplementary material for: SNPs across time and space: population genomic signatures of founder events and epizootics in the House Finch (Haemorhous mexicanus)
Source: Ecol Evol. 2016 Sep 28;6(20):7475–89. doi: 10.1002/ece3.2444 (PMC5513257; doi:10.1002/ece3.2444)
Supplement: Supplementary file 5 [file ECE3-6-7475-s005.xlsx]

## Sheet: _hw_outlier_table.csv
Locus_Position	Found in Bayescan?	Chr	BP	Overall.Pi	Fst	Fisher's P	FDR Q	Location	Gene_ID	Gene_Distance	External_gene_name	Description	GO_Terms	GO_Term_Names
1585_103		1	12248939	0.175017	0.53555	0.000205768	0.0279402	intergenic	Unassigned	NA	NA	NA
7196_24		1	24356139	0.202215	0.556399	8.2122e-05	0.0215878	intergenic	Unassigned	NA	NA	NA
3898_118		1	51151492	0.493521	0.0434423	7.6994e-05	0.0208927	intergenic	Unassigned	NA	NA	NA
8089_44		1	62244429	0.118421	0.766667	4.181e-05	0.014817	intergenic	Unassigned	NA	NA	NA
503_128		1	96549079	0.220874	0.421548	0.000182877	0.0274707	intergenic	Unassigned	NA	NA	NA
7490_39		1	97930447	0.17826	0.540227	0.000296071	0.0350782	intergenic	Unassigned	NA	NA	NA
147_55		2	9847418	0.298182	0.32841	0.000198828	0.0279402	intergenic	Unassigned	NA	NA	NA
10953_1		2	24023383	0.504174	0.0533433	0.000428057	0.0450102	intergenic	ENSTGUG00000001433	8673		Uncharacterized protein [Source:UniProtKB/TrEMBL;Acc:H0YT65]	GO:0007275,GO:0004872,GO:0016020	multicellular organismal development,receptor activity,membrane
3568_135		2	45790035	0.187445	0.557532	0.000175919	0.026906	intergenic	ENSTGUG00000002383	17628	PHF14	PHD finger protein 14 [Source:HGNC Symbol;Acc:HGNC:22203]	GO:0005515,GO:0008270,GO:2000791,GO:2000584,GO:0072201,GO:0048286,GO:0008285,GO:0000122,GO:0005634,GO:0046872	protein binding,zinc ion binding,negative regulation of mesenchymal cell proliferation involved in lung development,negative regulation of platelet-derived growth factor receptor-alpha signaling pathway,negative regulation of mesenchymal cell proliferation,lung alveolus development,negative regulation of cell proliferation,negative regulation of transcription from RNA polymerase II promoter,nucle…
8745_126		2	53879873	0.28605	0.412158	6.521e-05	0.0203165	intergenic	ENSTGUG00000002975	124		Uncharacterized protein [Source:UniProtKB/TrEMBL;Acc:H0YXP5]	GO:0016805,GO:0006508	dipeptidase activity,proteolysis
9715_112		2	59453358	0.113939	0.696778	0.000112911	0.0228853	intergenic	Unassigned	NA	NA	NA
6719_88		2	62753857	0.506832	0.107601	0.000463026	0.0463687	intergenic	Unassigned	NA	NA	NA
584_59		2	64954701	0.450216	-0.0210608	0.000341047	0.0398457	intergenic	ENSTGUG00000005000	13287		Uncharacterized protein [Source:UniProtKB/TrEMBL;Acc:H0Z3N5]	GO:0006450,GO:0006429,GO:0006418,GO:0004823,GO:0002161,GO:0004812,GO:0016874,GO:0006412,GO:0005524,GO:0000166	regulation of translational fidelity,leucyl-tRNA aminoacylation,tRNA aminoacylation for protein translation,leucine-tRNA ligase activity,aminoacyl-tRNA editing activity,aminoacyl-tRNA ligase activity,ligase activity,translation,ATP binding,nucleotide binding
2621_90		2	68058982	0.172619	0.788701	4.0054e-05	0.014817	intergenic	Unassigned	NA	NA	NA
4273_117		2	84385070	0.441886	-0.0156454	2.2997e-05	0.0113795	intergenic	ENSTGUG00000007740	84233	ADCY2	adenylate cyclase 2 (brain) [Source:HGNC Symbol;Acc:HGNC:233]	GO:0006171,GO:0004016,GO:0016849,GO:0009190,GO:0016829,GO:0035556,GO:0016020,GO:0000166,GO:0016021,GO:0005737	cAMP biosynthetic process,adenylate cyclase activity,phosphorus-oxygen lyase activity,cyclic nucleotide biosynthetic process,lyase activity,intracellular signal transduction,membrane,nucleotide binding,integral component of membrane,cytoplasm
5253_122		2	88080113	0.0924197	0.741071	0.000286356	0.0349993	intergenic	Unassigned	NA	NA	NA
8324_77		2	97440149	0.368485	0.255133	0.000205185	0.0279402	intergenic	ENSTGUG00000009178	34017	FBXO15	F-box protein 15 [Source:HGNC Symbol;Acc:HGNC:13617]	GO:0019005,GO:0005515	SCF ubiquitin ligase complex,protein binding
11121_39		2	142552131	0.134021	0.585874	0.000422218	0.0449582	intergenic	Unassigned	NA	NA	NA
11318_26		3	6752287	0.497593	0.132627	6.009e-06	0.00561641	intergenic	Unassigned	NA	NA	NA
6351_49		3	12457727	0.116137	0.687627	0.000127868	0.0232464	intergenic	ENSTGUG00000002974	61894	PROX1	prospero homeobox 1 [Source:HGNC Symbol;Acc:HGNC:9459]	GO:0007275,GO:0003677,GO:0006355,GO:0005634,GO:2000979,GO:1901978,GO:0090425,GO:0061114,GO:0046619,GO:0002194,GO:0055005,GO:0060298,GO:0072574,GO:0045446,GO:0070365,GO:0060421,GO:0048845,GO:0001046,GO:0060059,GO:0021707,GO:0001945,GO:0060414,GO:0070309,GO:0097150,GO:0060412,GO:0045787,GO:2000179,GO:0060214,GO:0001709,GO:0002089,GO:0048839,GO:0030240,GO:0003705,GO:0055009,GO:0021542,GO:0007623,GO:…	multicellular organismal development,DNA binding,regulation of transcription, DNA-templated,nucleus,positive regulation of forebrain neuron differentiation,positive regulation of cell cycle checkpoint,acinar cell differentiation,branching involved in pancreas morphogenesis,optic placode formation involved in camera-type eye formation,hepatocyte cell migration,ventricular cardiac myofibril assembl…
6351_104		3	12457782	0.503261	0.0682203	0.000106544	0.0228853	intergenic	ENSTGUG00000002974	61949	PROX1	prospero homeobox 1 [Source:HGNC Symbol;Acc:HGNC:9459]	GO:0007275,GO:0003677,GO:0006355,GO:0005634,GO:2000979,GO:1901978,GO:0090425,GO:0061114,GO:0046619,GO:0002194,GO:0055005,GO:0060298,GO:0072574,GO:0045446,GO:0070365,GO:0060421,GO:0048845,GO:0001046,GO:0060059,GO:0021707,GO:0001945,GO:0060414,GO:0070309,GO:0097150,GO:0060412,GO:0045787,GO:2000179,GO:0060214,GO:0001709,GO:0002089,GO:0048839,GO:0030240,GO:0003705,GO:0055009,GO:0021542,GO:0007623,GO:…	multicellular organismal development,DNA binding,regulation of transcription, DNA-templated,nucleus,positive regulation of forebrain neuron differentiation,positive regulation of cell cycle checkpoint,acinar cell differentiation,branching involved in pancreas morphogenesis,optic placode formation involved in camera-type eye formation,hepatocyte cell migration,ventricular cardiac myofibril assembl…
8844_25		3	25037918	0.474684	0.193878	0.000116463	0.0228853	intergenic	ENSTGUG00000006214	50530	PLCB4	phospholipase C, beta 4 [Source:HGNC Symbol;Acc:HGNC:9059]	GO:0005790,GO:0014069,GO:0030425,GO:0005634,GO:0005515,GO:0016042,GO:0004435,GO:0008081,GO:0006629,GO:0004871,GO:0005509,GO:0035556,GO:0016787,GO:0007165	smooth endoplasmic reticulum,postsynaptic density,dendrite,nucleus,protein binding,lipid catabolic process,phosphatidylinositol phospholipase C activity,phosphoric diester hydrolase activity,lipid metabolic process,signal transducer activity,calcium ion binding,intracellular signal transduction,hydrolase activity,signal transduction
8844_48		3	25037941	0.182278	0.580145	0.000164801	0.0256723	intergenic	ENSTGUG00000006214	50553	PLCB4	phospholipase C, beta 4 [Source:HGNC Symbol;Acc:HGNC:9059]	GO:0005790,GO:0014069,GO:0030425,GO:0005634,GO:0005515,GO:0016042,GO:0004435,GO:0008081,GO:0006629,GO:0004871,GO:0005509,GO:0035556,GO:0016787,GO:0007165	smooth endoplasmic reticulum,postsynaptic density,dendrite,nucleus,protein binding,lipid catabolic process,phosphatidylinositol phospholipase C activity,phosphoric diester hydrolase activity,lipid metabolic process,signal transducer activity,calcium ion binding,intracellular signal transduction,hydrolase activity,signal transduction
11025_35		3	28965225	0.162493	0.560044	0.000116984	0.0228853	intergenic	ENSTGUG00000007420	2366	MERTK	MER proto-oncogene, tyrosine kinase [Source:HGNC Symbol;Acc:HGNC:7027]	GO:0005515,GO:0018108,GO:0004713,GO:0016772,GO:0006468,GO:0004672,GO:0016310,GO:0016301,GO:0016740,GO:0016020,GO:0051250,GO:0030168,GO:0060068,GO:0001779,GO:0043491,GO:0043277,GO:0032940,GO:0060041,GO:0007283,GO:0034446,GO:0050766,GO:2000107,GO:0016028,GO:0006909,GO:0005737,GO:0005615,GO:0005524,GO:0000166,GO:0016021	protein binding,peptidyl-tyrosine phosphorylation,protein tyrosine kinase activity,transferase activity, transferring phosphorus-containing groups,protein phosphorylation,protein kinase activity,phosphorylation,kinase activity,transferase activity,membrane,negative regulation of lymphocyte activation,platelet activation,vagina development,natural killer cell differentiation,protein kinase B signa…
5849_55		3	31475734	0.497895	0.118833	9.14e-07	0.00192214	intergenic	Unassigned	NA	NA	NA
6584_87		3	41449953	0.408553	-0.0593748	0.000291245	0.0349993	intergenic	ENSTGUG00000009705	64977	THBS2	thrombospondin 2 [Source:HGNC Symbol;Acc:HGNC:11786]	GO:0005515,GO:0016525,GO:0008201,GO:0031012,GO:0007155,GO:0005509,GO:0005578,GO:0005604,GO:0031091,GO:0005576	protein binding,negative regulation of angiogenesis,heparin binding,extracellular matrix,cell adhesion,calcium ion binding,proteinaceous extracellular matrix,basement membrane,platelet alpha granule,extracellular region
1272_21		3	43194608	0.373293	0.31322	0.000132647	0.0232464	intergenic	ENSTGUG00000010096	10240	DISC1	disrupted in schizophrenia 1 [Source:HGNC Symbol;Acc:HGNC:2888]	GO:0090128,GO:2000060,GO:0031929,GO:0051560,GO:0010975,GO:0021799,GO:0060070,GO:0008104,GO:0021846,GO:0036064,GO:0034613,GO:0005515,GO:0030177,GO:0001764,GO:0002052,GO:0005739,GO:0000226,GO:0005813	regulation of synapse maturation,positive regulation of protein ubiquitination involved in ubiquitin-dependent protein catabolic process,TOR signaling,mitochondrial calcium ion homeostasis,regulation of neuron projection development,cerebral cortex radially oriented cell migration,canonical Wnt signaling pathway,protein localization,cell proliferation in forebrain,ciliary basal body,cellular prot…
10545_48		3	46506944	0.482498	0.189191	3.661e-06	0.00474076	intergenic	Unassigned	NA	NA	NA
10400_51		3	47718273	0.501623	0.145193	5.457e-06	0.00561641	intergenic	Unassigned	NA	NA	NA
4568_102		3	57802942	0.498168	0.146085	0.00019287	0.0279402	intergenic	ENSTGUG00000011488	6707	AHI1	Abelson helper integration site 1 [Source:HGNC Symbol;Acc:HGNC:21575]	GO:0005515,GO:0006903,GO:0035845,GO:0036038,GO:0033365,GO:0005814,GO:0031513,GO:0060271,GO:0010628,GO:0060041,GO:0016192,GO:0042384,GO:0001750,GO:0036064,GO:0005911,GO:0072372,GO:0042802,GO:0005813,GO:0005912	protein binding,vesicle targeting,photoreceptor cell outer segment organization,TCTN-B9D complex,protein localization to organelle,centriole,nonmotile primary cilium,cilium morphogenesis,positive regulation of gene expression,retina development in camera-type eye,vesicle-mediated transport,cilium assembly,photoreceptor outer segment,ciliary basal body,cell-cell junction,primary cilium,identical p…
5187_68		3	76997385	0.26194	0.365116	0.000258828	0.0334963	intergenic	Unassigned	NA	NA	NA
798_24		3	78630027	0.440559	-0.00468384	0.000289477	0.0349993	intergenic	ENSTGUG00000012437	53454	AKIRIN2	Taeniopygia guttata akirin 2 (AKIRIN2), mRNA. [Source:RefSeq mRNA;Acc:NM_001245323]	GO:0009790,GO:0032755,GO:0032496,GO:0045944,GO:0005515,GO:0019899,GO:0005634	embryo development,positive regulation of interleukin-6 production,response to lipopolysaccharide,positive regulation of transcription from RNA polymerase II promoter,protein binding,enzyme binding,nucleus
798_25		3	78630028	0.440559	-0.00468384	0.000289477	0.0349993	intergenic	ENSTGUG00000012437	53453	AKIRIN2	Taeniopygia guttata akirin 2 (AKIRIN2), mRNA. [Source:RefSeq mRNA;Acc:NM_001245323]	GO:0009790,GO:0032755,GO:0032496,GO:0045944,GO:0005515,GO:0019899,GO:0005634	embryo development,positive regulation of interleukin-6 production,response to lipopolysaccharide,positive regulation of transcription from RNA polymerase II promoter,protein binding,enzyme binding,nucleus
6504_94		3	92060611	0.323596	0.356671	7.1109e-05	0.0208927	intergenic	Unassigned	NA	NA	NA
5120_79		3	100093757	0.233708	0.427366	0.000234415	0.0313	intergenic	Unassigned	NA	NA	NA
10581_67		3	106872301	0.33187	0.425863	5.402e-05	0.0174775	intergenic	Unassigned	NA	NA	NA
9248_77		4	13236123	0.332731	0.331626	0.000241308	0.0317169	intergenic	Unassigned	NA	NA	NA
7418_53		4	13236422	0.38	0.405233	6.983e-06	0.0058741	intergenic	Unassigned	NA	NA	NA
7418_65		4	13236434	0.321053	0.447266	2.2989e-05	0.0113795	intergenic	Unassigned	NA	NA	NA
7418_89		4	13236458	0.321053	0.447266	2.2989e-05	0.0113795	intergenic	Unassigned	NA	NA	NA
11168_121		4	18444160	0.461599	0.258725	3.945e-06	0.00474076	intergenic	Unassigned	NA	NA	NA
1616_84		4	19662864	0.236623	0.392642	0.000363869	0.0413631	intergenic	Unassigned	NA	NA	NA
1616_136		4	19662916	0.504461	0.0651969	0.000380393	0.0418293	intergenic	Unassigned	NA	NA	NA
6941_87		4	33870676	0.110807	0.710128	0.000445181	0.0456691	intergenic	Unassigned	NA	NA	NA
9861_103		4	61268722	0.484848	0.0840816	0.000100065	0.0228853	intergenic	ENSTGUG00000010321	82460	ADRA2C	adrenoceptor alpha 2C [Source:HGNC Symbol;Acc:HGNC:283]	GO:0004930,GO:0007186,GO:0004938,GO:0006940,GO:0030168,GO:0019229,GO:0004935,GO:0004871,GO:0016020,GO:0045666,GO:0032148,GO:0031694,GO:0035625,GO:0051379,GO:0071883,GO:0005887,GO:0005515,GO:0042803,GO:0046982,GO:0005737,GO:0005886,GO:0016021,GO:0007165	G-protein coupled receptor activity,G-protein coupled receptor signaling pathway,alpha2-adrenergic receptor activity,regulation of smooth muscle contraction,platelet activation,regulation of vasoconstriction,adrenergic receptor activity,signal transducer activity,membrane,positive regulation of neuron differentiation,activation of protein kinase B activity,alpha-2A adrenergic receptor binding,epi…
6093_39		5	27365131	0.492476	0.0399429	7.2255e-05	0.0208927	intergenic	Unassigned	NA	NA	NA
3824_48		5	33253506	0.271878	0.387491	4.8785e-05	0.0164152	intergenic	ENSTGUG00000011804	9277		Uncharacterized protein [Source:UniProtKB/TrEMBL;Acc:H0ZNI6]
4277_95		6	516212	0.0959596	0.766693	0.000205931	0.0279402	intergenic	Unassigned	NA	NA	NA
7733_102		6	12562490	0.504968	0.146397	1.4741e-05	0.00953856	intergenic	Unassigned	NA	NA	NA
8979_55		6	30931663	0.310909	0.290477	0.000363742	0.0413631	intergenic	ENSTGUG00000011200	35844	CDKN1A	cyclin-dependent kinase inhibitor 1A (p21, Cip1) [Source:HGNC Symbol;Acc:HGNC:1784]	GO:0007050,GO:0004861,GO:0005634,GO:2000278,GO:0033158,GO:0071850,GO:0043068,GO:0045736,GO:0071493,GO:0009411,GO:0000079,GO:0007346,GO:0030332,GO:0051726,GO:0010629,GO:0042771,GO:0030890,GO:0005829,GO:0005515,GO:0005737,GO:0000082,GO:0071479,GO:0045860,GO:0048146,GO:0090398,GO:0042326,GO:0000307,GO:0070557,GO:0019912,GO:0031668,GO:0006977,GO:2000379,GO:0000086,GO:0008285,GO:0006974,GO:0007265,GO:…	cell cycle arrest,cyclin-dependent protein serine/threonine kinase inhibitor activity,nucleus,regulation of DNA biosynthetic process,regulation of protein import into nucleus, translocation,mitotic cell cycle arrest,positive regulation of programmed cell death,negative regulation of cyclin-dependent protein serine/threonine kinase activity,cellular response to UV-B,response to UV,regulation of cy…
3682_38		7	5394237	0.247423	0.648437	5.8e-08	0.000487896	intergenic	ENSTGUG00000004366	52164	SEMA5B	sema domain, seven thrombospondin repeats (type 1 and type 1-like), transmembrane domain (TM) and short cytoplasmic domain, (semaphorin) 5B [Source:HGNC Symbol;Acc:HGNC:10737]	GO:0005515,GO:0007275,GO:0004872,GO:0016020,GO:0016021	protein binding,multicellular organismal development,receptor activity,membrane,integral component of membrane
3682_119		7	5394318	0.26194	0.579945	2.57e-07	0.00108094	intergenic	ENSTGUG00000004366	52083	SEMA5B	sema domain, seven thrombospondin repeats (type 1 and type 1-like), transmembrane domain (TM) and short cytoplasmic domain, (semaphorin) 5B [Source:HGNC Symbol;Acc:HGNC:10737]	GO:0005515,GO:0007275,GO:0004872,GO:0016020,GO:0016021	protein binding,multicellular organismal development,receptor activity,membrane,integral component of membrane
8658_48		7	14931726	0.175504	0.563676	4.2274e-05	0.014817	intergenic	ENSTGUG00000008143	5662	TLK1	tousled-like kinase 1 [Source:HGNC Symbol;Acc:HGNC:11841]	GO:0004713,GO:0016772,GO:0006468,GO:0004674,GO:0004672,GO:0001672,GO:0005515,GO:0035556,GO:0006886,GO:0005634,GO:0005524,GO:0000166	protein tyrosine kinase activity,transferase activity, transferring phosphorus-containing groups,protein phosphorylation,protein serine/threonine kinase activity,protein kinase activity,regulation of chromatin assembly or disassembly,protein binding,intracellular signal transduction,intracellular protein transport,nucleus,ATP binding,nucleotide binding
8658_98		7	14931776	0.289022	0.438927	3.623e-06	0.00474076	intergenic	ENSTGUG00000008143	5612	TLK1	tousled-like kinase 1 [Source:HGNC Symbol;Acc:HGNC:11841]	GO:0004713,GO:0016772,GO:0006468,GO:0004674,GO:0004672,GO:0001672,GO:0005515,GO:0035556,GO:0006886,GO:0005634,GO:0005524,GO:0000166	protein tyrosine kinase activity,transferase activity, transferring phosphorus-containing groups,protein phosphorylation,protein serine/threonine kinase activity,protein kinase activity,regulation of chromatin assembly or disassembly,protein binding,intracellular signal transduction,intracellular protein transport,nucleus,ATP binding,nucleotide binding
6713_68		7	30850974	0.137308	0.706024	0.000110692	0.0228853	intergenic	Unassigned	NA	NA	NA
6713_74		7	30850980	0.137308	0.706024	0.000110692	0.0228853	intergenic	Unassigned	NA	NA	NA
1893_35		7	39411007	0.441225	0.244528	7.6719e-05	0.0208927	intergenic	ENSTGUG00000012182	16627	ACVR1	activin A receptor, type I [Source:HGNC Symbol;Acc:HGNC:171]	GO:0007178,GO:0005024,GO:0004675,GO:0023014,GO:0004702,GO:0004713,GO:0016772,GO:0006468,GO:0004674,GO:0004672,GO:0016310,GO:0016301,GO:0016740,GO:0016020,GO:0051145,GO:0005025,GO:0019838,GO:0016361,GO:0001569,GO:0045177,GO:0007369,GO:0001755,GO:0007281,GO:0001707,GO:0007507,GO:0007498,GO:0060037,GO:0002526,GO:0007368,GO:0001702,GO:0005524,GO:0000166,GO:0016021,GO:0007179,GO:0032924,GO:0050431,GO:…	transmembrane receptor protein serine/threonine kinase signaling pathway,transforming growth factor beta-activated receptor activity,transmembrane receptor protein serine/threonine kinase activity,signal transduction by phosphorylation,receptor signaling protein serine/threonine kinase activity,protein tyrosine kinase activity,transferase activity, transferring phosphorus-containing groups,protei…
8329_11		8	5937613	0.137308	0.706024	0.000110692	0.0228853	intergenic	Unassigned	NA	NA	NA
8374_37		9	2885749	0.125843	0.695952	0.000119838	0.0229108	intergenic	ENSTGUG00000005642	12410	PLEKHB2	Taeniopygia guttata evectin-2 pleckstrin homology domain containing family B member 2-like (LOC100190018), mRNA. [Source:RefSeq mRNA;Acc:NM_001245320]
4515_25		10	9243041	0.488708	0.192133	2.149e-05	0.0113795	intergenic	ENSTGUG00000007026	91208		Uncharacterized protein [Source:UniProtKB/TrEMBL;Acc:H0Z9K9]	GO:0005515	protein binding
1765_67		10	20069803	0.137308	0.706024	0.000110692	0.0228853	intergenic	ENSTGUG00000009715	13698	TLE3	transducin-like enhancer of split 3 [Source:HGNC Symbol;Acc:HGNC:11839]	GO:0005515	protein binding
1144_138		11	2436513	0.427296	0.183552	0.000377487	0.0418293	intergenic	ENSTGUG00000004495	16174	GAN	gigaxonin [Source:HGNC Symbol;Acc:HGNC:4137]	GO:0005515,GO:0031463,GO:0005737	protein binding,Cul3-RING ubiquitin ligase complex,cytoplasm
2091_2		11	10064655	0.497593	0.166872	0.000151114	0.0239844	intergenic	ENSTGUG00000007556	2177		Uncharacterized protein [Source:UniProtKB/TrEMBL;Acc:H0ZB18]
1500_1		11	17908029	0.143856	0.683171	0.000150904	0.0239844	intergenic	ENSTGUG00000009372	32687		Uncharacterized protein [Source:UniProtKB/TrEMBL;Acc:H0ZGE5]
3296_19		12	21270944	0.504043	0.048561	0.000450749	0.0456831	intergenic	Unassigned	NA	NA	NA
6476_80		13	2738784	0.232485	0.434583	0.000127599	0.0232464	intergenic	Unassigned	NA	NA	NA
6000_60		13	15304064	0.123268	0.656954	0.000188756	0.0278564	intergenic	ENSTGUG00000001527	70496		Protein Spindly [Source:UniProtKB/TrEMBL;Acc:H0YTF8]	GO:0043515,GO:0034501,GO:0031577,GO:0000940,GO:0000777,GO:0000776,GO:0000775,GO:0007067,GO:0051301,GO:0005694,GO:0007049	kinetochore binding,protein localization to kinetochore,spindle checkpoint,condensed chromosome outer kinetochore,condensed chromosome kinetochore,kinetochore,chromosome, centromeric region,mitotic nuclear division,cell division,chromosome,cell cycle
8594_121		14	7923587	0.361149	0.274265	0.000382888	0.0418293	intergenic	ENSTGUG00000005760	35414		Uncharacterized protein [Source:UniProtKB/TrEMBL;Acc:H0Z614]	GO:0030246	carbohydrate binding
3388_58		20	13498962	0.188596	0.614308	8.52e-06	0.00651548	intergenic	Unassigned	NA	NA	NA
6323_6		21	66832	0.148687	0.582612	0.000145304	0.0239666	intergenic	Unassigned	NA	NA	NA
6323_47		21	66873	0.148687	0.582612	0.000145304	0.0239666	intergenic	Unassigned	NA	NA	NA
3368_124		24	2434745	0.478246	0.198661	0.000130014	0.0232464	intergenic	Unassigned	NA	NA	NA
2175_32		24	6667916	0.444323	-0.0368941	0.000419292	0.0449582	intergenic	Unassigned	NA	NA	NA
9591_4		1A	5184403	0.17826	0.59025	0.000138384	0.0237569	intergenic	ENSTGUG00000002142	23276	USP6NL	USP6 N-terminal like [Source:HGNC Symbol;Acc:HGNC:16858]	GO:0032313,GO:0005097,GO:0007030,GO:0035526,GO:0048227,GO:1903358,GO:0019068,GO:0031410,GO:0005096,GO:0017137,GO:0005886	,,Golgi organization,retrograde transport, plasma membrane to Golgi,plasma membrane to endosome transport,regulation of Golgi organization,virion assembly,cytoplasmic vesicle,GTPase activator activity,Rab GTPase binding,plasma membrane
1247_27		1A	8172573	0.224617	0.447271	9.0037e-05	0.0228853	intergenic	Unassigned	NA	NA	NA
13164_11		1A	26023933	0.205383	0.624433	4.0141e-05	0.014817	intergenic	Unassigned	NA	NA	NA
13164_15		1A	26023937	0.205383	0.624433	4.0141e-05	0.014817	intergenic	Unassigned	NA	NA	NA
5160_57		1A	42214537	0.165501	0.701658	2.9342e-05	0.0137125	intergenic	ENSTGUG00000008029	2874	TMTC3	transmembrane and tetratricopeptide repeat containing 3 [Source:HGNC Symbol;Acc:HGNC:26899]	GO:0060447,GO:0048286,GO:0048747,GO:0030324,GO:0030154,GO:0010468,GO:0009791,GO:0005515	bud outgrowth involved in lung branching,lung alveolus development,muscle fiber development,lung development,cell differentiation,regulation of gene expression,post-embryonic development,protein binding
6549_81		4A	20199827	0.110807	0.710128	0.000445181	0.0456691	intergenic	ENSTGUG00000007374	1904	DLG3	discs, large homolog 3 (Drosophila) [Source:HGNC Symbol;Acc:HGNC:2902]	GO:0005515,GO:0045197,GO:0001736,GO:0032281,GO:0031625,GO:0005886,GO:0005911,GO:0005923,GO:0005737,GO:0010923,GO:0019902,GO:0005615	protein binding,establishment or maintenance of epithelial cell apical/basal polarity,establishment of planar polarity,alpha-amino-3-hydroxy-5-methyl-4-isoxazolepropionic acid selective glutamate receptor complex,ubiquitin protein ligase binding,plasma membrane,cell-cell junction,tight junction,cytoplasm,negative regulation of phosphatase activity,phosphatase binding,extracellular space
2631_77		Z	10165087	0.169474	0.689621	3.5459e-05	0.014817	intergenic	ENSTGUG00000000598	4289		Uncharacterized protein [Source:UniProtKB/TrEMBL;Acc:H0YQQ3]	GO:0008234,GO:0008233,GO:0006508,GO:0016787	cysteine-type peptidase activity,peptidase activity,proteolysis,hydrolase activity
1453_66		Z	28333844	0.124561	0.817726	0.000108364	0.0228853	intergenic	Unassigned	NA	NA	NA
10542_118		Z	33320591	0.221831	0.769481	5.71e-07	0.00160108	intergenic	Unassigned	NA	NA	NA
8123_43		Z	59777609	0.216802	0.474438	0.000278825	0.0349993	intergenic	Unassigned	NA	NA	NA
7744_70		Z	65436905	0.275454	0.543124	1.2467e-05	0.00873937	intergenic	Unassigned	NA	NA	NA
