# Supplementary material for: SNPs across time and space: population genomic signatures of founder events and epizootics in the House Finch (Haemorhous mexicanus)
Source: Ecol Evol. 2016 Sep 28;6(20):7475–89. doi: 10.1002/ece3.2444 (PMC5513257; doi:10.1002/ece3.2444)
Supplement: Supplementary file 6 [file ECE3-6-7475-s006.xlsx]

## Sheet: _EvsW_BPGOTable.csv
Comparison:	GO ID	Term	Annotated	Significant	Expected	classic	elim	weight	weight01
eastern-western	BP/GO:0048854	brain morphogenesis	2	2	0.13	0.004	0.004	0.004	0.004
eastern-western	BP/GO:0007605	sensory perception of sound	8	3	0.51	0.0108	0.0108	0.011	0.011
eastern-western	BP/GO:0007264	small GTPase mediated signal transduction	38	5	2.43	0.0863	0.0863	0.075	0.015
eastern-western	BP/GO:0001569	patterning of blood vessels	4	2	0.26	0.0221	0.0221	1	0.022
eastern-western	MF/GO:0005515	protein binding	459	39	31.15	0.0047	0.0047	0.039	0.018
Hawaii-western	BP/GO:0030168	platelet activation	3	2	0.12	0.0043	0.0043	0.0043	0.0043
Hawaii-western	BP/GO:0007275	multicellular organismal development	176	12	6.89	0.0179	0.3241	1	0.0082
Hawaii-western	BP/GO:0048286	lung alveolus development	4	2	0.16	0.0084	0.0084	0.0084	0.0084
Hawaii-western	BP/GO:0060041	retina development in camera-type eye	8	3	0.31	0.0026	0.0026	0.025	0.0184
Hawaii-western	BP/GO:0035556	intracellular signal transduction	106	8	4.15	0.0382	0.0382	0.0379	0.0192
Hawaii-western	BP/GO:2000179	positive regulation of neural precursor cell proliferation	2	2	0.08	0.0015	0.0015	0.0015	0.0374
Hawaii-western	MF/GO:0004872	receptor activity	47	4	1.91	0.116	0.116	0.211	0.029
Hawaii-western	MF/GO:0031625	ubiquitin protein ligase binding	8	2	0.33	0.038	0.038	0.038	0.038
Hawaii-western	CC/GO:0036064	ciliary basal body	5	2	0.19	0.012	0.012	0.012	0.012
Hawaii-western	CC/GO:0031410	cytoplasmic vesicle	24	2	0.89	0.221	0.221	0.521	0.037
